# Supplementary material for: 4-Chloro-2-((1R)-1-{[(R)-(2-chloro­phen­yl)(cyclo­pent­yl)meth­yl]amino}eth­yl)phenol
Source: Acta Crystallogr Sect E Struct Rep Online. 2008 Oct 25;64(Pt 11):o2211–2. doi: 10.1107/S1600536808034624 (PMC2959664; doi:10.1107/S1600536808034624)
Supplement: Supplementary file 2 [file e-64-o2211-Isup2.hkl]

# 
# h,k,l, Fc-squared, Fo-squared, sigma(Fo-squared) and status flag 
# 
data_I
_shelx_title ' 80617CM in P2(1)2(1)2(1)' 
_shelx_refln_list_code          4 
_shelx_F_calc_maximum      145.87 
_exptl_crystal_F_000       768.00 
_reflns_d_resolution_high  0.8255 
 
loop_ 
 _symmetry_equiv_pos_as_xyz 
 'x, y, z' 
 '-x+1/2, -y, z+1/2' 
 '-x, y+1/2, -z+1/2' 
 'x+1/2, -y+1/2, -z' 
 
_cell_length_a    11.2858 
_cell_length_b    11.5386 
_cell_length_c    14.7398 
_cell_angle_alpha  90.000 
_cell_angle_beta   90.000 
_cell_angle_gamma  90.000 
 
_shelx_F_squared_multiplier     1.000 
 
loop_ 
 _refln_index_h 
 _refln_index_k 
 _refln_index_l 
 _refln_F_squared_calc 
 _refln_F_squared_meas 
 _refln_F_squared_sigma 
 _refln_observed_status 
   2   0   0     3466.05     3473.18     41.74 o 
   4   0   0      178.47      162.87      4.18 o 
   6   0   0      175.90      148.06      9.91 o 
   8   0   0      186.93      203.99      9.72 o 
  10   0   0      152.00      139.34     10.26 o 
  12   0   0       90.99       93.03     10.09 o 
   1   1   0     4955.61     5191.29     59.94 o 
   2   1   0      134.60      159.27      2.85 o 
   3   1   0     2892.17     2756.19     29.54 o 
   4   1   0     2033.66     2000.71     33.14 o 
   5   1   0       56.75       67.13      2.76 o 
   6   1   0       46.87       54.89      3.94 o 
   7   1   0      845.34      850.42     17.78 o 
   8   1   0        0.20        1.87      1.98 o 
   9   1   0      488.63      456.64     12.80 o 
  10   1   0      169.14      189.77      7.68 o 
  11   1   0       58.87       60.90      7.10 o 
  12   1   0        0.15        1.72      2.90 o 
  13   1   0        0.10        2.97      3.31 o 
   0   2   0     5400.32     5671.96     78.66 o 
   1   2   0     9687.72     9833.36    113.58 o 
   2   2   0     4485.15     4622.87     53.99 o 
   3   2   0      730.60      755.15      9.23 o 
   4   2   0     2042.77     2040.18     21.29 o 
   5   2   0       39.19       42.59      2.47 o 
   6   2   0       75.71       55.27      3.04 o 
   7   2   0      300.98      333.21      8.06 o 
   8   2   0        0.20       -1.28      2.09 o 
   9   2   0      230.97      198.66      9.13 o 
  10   2   0       15.39       16.84      3.44 o 
  11   2   0      119.39      121.28      7.69 o 
  12   2   0       65.14       69.26      7.49 o 
  13   2   0        3.44       11.32      5.79 o 
   1   3   0      109.61      115.63      2.85 o 
   2   3   0     3180.25     3412.37     41.15 o 
   3   3   0     1784.10     1991.20     26.05 o 
   4   3   0       55.93       57.59      2.86 o 
   5   3   0      337.48      356.85      7.45 o 
   6   3   0       10.81       11.12      2.03 o 
   7   3   0      491.13      461.27     13.74 o 
   8   3   0       85.07       70.97      4.98 o 
   9   3   0      951.38      988.82     17.81 o 
  10   3   0      341.58      301.24     10.48 o 
  11   3   0       19.30       44.52      6.38 o 
  12   3   0       22.22       20.28      4.94 o 
  13   3   0        0.15        3.57      4.01 o 
   0   4   0     1465.18     1558.11     24.98 o 
   1   4   0       39.65       42.37      2.08 o 
   2   4   0      680.49      666.79     10.31 o 
   3   4   0      224.30      240.47      5.48 o 
   4   4   0        6.20        7.69      1.49 o 
   5   4   0       31.39       24.84      2.45 o 
   6   4   0       85.42       85.45      4.44 o 
   7   4   0      370.79      327.41      8.28 o 
   8   4   0        1.05        0.60      2.97 o 
   9   4   0      115.63       95.81     12.73 o 
  10   4   0        1.41        1.99      4.08 o 
  11   4   0        4.98        5.15      4.95 o 
  12   4   0        1.52        1.78      4.83 o 
  13   4   0       19.12       28.87      7.49 o 
   1   5   0      215.02      209.44      4.46 o 
   2   5   0       25.25       30.31      3.50 o 
   3   5   0     1802.10     1858.03     72.04 o 
   4   5   0       74.54       84.67      3.65 o 
   5   5   0        1.70        0.39      1.39 o 
   6   5   0       37.57       29.40      3.95 o 
   7   5   0       14.29       19.14      3.70 o 
   8   5   0       73.31       67.99      5.98 o 
   9   5   0       25.24       23.57      7.76 o 
  10   5   0        1.06        3.23      4.58 o 
  11   5   0       20.51       17.87      6.18 o 
  12   5   0        1.36       -0.94      5.91 o 
   0   6   0       92.84       74.70      5.36 o 
   1   6   0      405.95      413.92      7.30 o 
   2   6   0       42.13       67.28      5.02 o 
   3   6   0      145.78      125.80      6.56 o 
   4   6   0      382.41      389.39     12.59 o 
   5   6   0        1.67        5.81      2.48 o 
   6   6   0        2.51        2.99      2.59 o 
   7   6   0      304.33      331.39     11.14 o 
   8   6   0       51.29       53.19      6.59 o 
   9   6   0       28.20       23.83      7.81 o 
  10   6   0        0.81       -0.21      4.26 o 
  11   6   0       25.67       40.46     15.72 o 
  12   6   0        0.20        4.69      5.06 o 
   1   7   0       58.65       65.49      3.08 o 
   2   7   0       74.76       81.28      4.81 o 
   3   7   0      510.24      566.61     37.13 o 
   4   7   0        6.03        8.25      3.52 o 
   5   7   0       29.54       31.56      4.28 o 
   6   7   0       65.81       88.20      6.74 o 
   7   7   0       21.42       24.81      4.57 o 
   8   7   0       12.34       18.53      4.99 o 
   9   7   0       23.45       34.53      7.05 o 
  10   7   0        0.01        2.55      4.76 o 
  11   7   0        0.88        2.14      4.69 o 
   0   8   0      926.64      912.29     29.13 o 
   1   8   0       81.29       86.90      4.82 o 
   2   8   0       14.13       14.86      3.17 o 
   3   8   0        0.61        1.05      2.56 o 
   4   8   0       25.68       24.62      4.59 o 
   5   8   0       24.47       33.25      4.59 o 
   6   8   0        1.15       -3.05      2.57 o 
   7   8   0      311.82      270.31     10.81 o 
   8   8   0       10.58       20.11      5.27 o 
   9   8   0        6.05        3.91      7.65 o 
  10   8   0        2.63        5.13      5.35 o 
  11   8   0        1.66        5.02      7.98 o 
   1   9   0       24.50       29.12      4.25 o 
   2   9   0        1.83        3.97      1.94 o 
   3   9   0        3.22        7.10      2.55 o 
   4   9   0       10.84        6.30      3.02 o 
   5   9   0        9.85        8.55      3.36 o 
   6   9   0       62.48       70.39      6.65 o 
   7   9   0       13.42       15.47      5.03 o 
   8   9   0       12.90       29.88      5.29 o 
   9   9   0        2.90       -2.48      4.70 o 
  10   9   0       30.56       35.03     16.11 o 
   0  10   0      150.27      144.03     11.73 o 
   1  10   0        2.74        8.75      3.20 o 
   2  10   0       13.62       11.35      3.75 o 
   3  10   0       15.02       10.73      3.63 o 
   4  10   0       13.79       21.77      4.91 o 
   5  10   0       18.73       15.14      4.90 o 
   6  10   0       70.45       75.72      8.79 o 
   7  10   0       49.62       42.00      5.96 o 
   8  10   0       65.65       69.51      7.60 o 
   9  10   0        3.43        2.01      5.03 o 
   1  11   0        0.75        3.75      2.97 o 
   2  11   0       72.02       82.90      7.54 o 
   3  11   0       40.51       51.54      5.63 o 
   4  11   0       62.94       68.49      6.38 o 
   5  11   0       26.26       18.33      4.14 o 
   6  11   0       26.88       18.79      4.43 o 
   7  11   0        1.65        1.89      3.72 o 
   8  11   0       14.96       24.19      5.88 o 
   1  12   0        3.89       -0.51      4.50 o 
   2  12   0       54.01       46.27      6.96 o 
   3  12   0       15.14        2.28      5.06 o 
   4  12   0        4.12        7.39      4.35 o 
   5  12   0       12.16       12.46      4.77 o 
   6  12   0       27.46       20.55      5.64 o 
   7  12   0        1.75        7.82      4.99 o 
   1  13   0       35.17       33.54     10.31 o 
   2  13   0        8.19        9.87      6.30 o 
   3  13   0        7.19        1.76      5.79 o 
   4  13   0        3.11       13.75      8.27 o 
   5  13   0        8.93        7.68      6.87 o 
   1   0   1     5853.94     5801.73     53.33 o 
   2   0   1      309.41      312.73      4.33 o 
   3   0   1      311.97      305.70      4.84 o 
   4   0   1      384.85      350.69      7.43 o 
   5   0   1     1935.69     1851.80     22.68 o 
   6   0   1      557.57      563.90     10.42 o 
   7   0   1     1322.83     1320.79     19.29 o 
   8   0   1       15.76       26.43      4.38 o 
   9   0   1       20.89       20.64      3.90 o 
  10   0   1       14.07       11.64      3.20 o 
  11   0   1        0.12       -2.58      2.34 o 
  12   0   1       12.81       12.40      3.56 o 
  13   0   1       49.99       70.20      8.26 o 
 -13   1   1       14.84       21.11      4.45 o 
 -12   1   1       36.63       31.71      4.62 o 
 -11   1   1       12.81       12.69      3.44 o 
 -10   1   1        8.29        8.17      3.03 o 
  -9   1   1      473.93      437.45     12.57 o 
  -8   1   1      102.05      104.27      6.38 o 
  -7   1   1      464.37      439.81      9.53 o 
  -6   1   1      773.74      788.54     10.82 o 
  -5   1   1      908.03      982.16     12.14 o 
  -4   1   1      154.69      145.09      3.37 o 
  -3   1   1     3652.18     3585.37     37.23 o 
  -2   1   1      532.94      547.12      8.98 o 
  -1   1   1     3827.17     3960.72     40.03 o 
   0   1   1     1622.15     1612.48     34.66 o 
   1   1   1     3704.92     3815.07     40.98 o 
   2   1   1      524.34      556.12      7.54 o 
   3   1   1     3687.75     3645.59     49.06 o 
   4   1   1      151.42      148.94      3.67 o 
   5   1   1      919.40      981.15     12.53 o 
   6   1   1      775.92      764.46     11.06 o 
   7   1   1      451.47      439.88      8.27 o 
   8   1   1       96.73       92.46      5.39 o 
   9   1   1      484.47      447.76      9.99 o 
  10   1   1        7.11       11.54      3.12 o 
  11   1   1       14.31       16.52      3.57 o 
  12   1   1       36.78       34.08      4.90 o 
  13   1   1       15.40       19.22      4.12 o 
 -13   2   1        1.18       -0.41      3.59 o 
 -12   2   1       29.49       44.67      5.43 o 
 -11   2   1       38.71       32.72      4.63 o 
 -10   2   1       64.12       63.74      6.29 o 
  -9   2   1       61.47       56.74      5.74 o 
  -8   2   1      234.79      233.47      9.83 o 
  -7   2   1      212.81      196.41      5.78 o 
  -6   2   1     1409.51     1338.58     18.21 o 
  -5   2   1      513.90      489.87      6.54 o 
  -4   2   1      309.22      317.21      6.04 o 
  -3   2   1     3414.02     3607.08     43.11 o 
  -2   2   1     2113.99     2169.70     26.29 o 
  -1   2   1     5641.95     6110.97    211.54 o 
   0   2   1     1243.14     1374.89     13.48 o 
   1   2   1     5419.48     5693.21     58.16 o 
   2   2   1     2110.11     2117.29     28.83 o 
   3   2   1     3397.80     3567.47     37.87 o 
   4   2   1      292.54      288.35      9.66 o 
   5   2   1      510.20      487.40      8.95 o 
   6   2   1     1415.06     1356.51     16.97 o 
   7   2   1      208.30      184.40      4.90 o 
   8   2   1      235.82      240.88      6.79 o 
   9   2   1       61.63       62.40      6.59 o 
  10   2   1       68.75       69.30      5.66 o 
  11   2   1       39.74       31.52      4.47 o 
  12   2   1       28.84       40.10      5.93 o 
  13   2   1        1.15        4.27      5.85 o 
 -13   3   1       34.11       42.81      8.44 o 
 -12   3   1        3.02        0.97      3.65 o 
 -11   3   1        0.37        1.81      3.35 o 
 -10   3   1       19.37       23.27      4.41 o 
  -9   3   1        0.08       -3.50      3.13 o 
  -8   3   1      229.98      214.36      8.22 o 
  -7   3   1       46.09       41.97      3.39 o 
  -6   3   1      285.02      297.66      6.19 o 
  -5   3   1     1396.07     1464.49     26.69 o 
  -4   3   1     2508.52     2668.81     34.98 o 
  -3   3   1      108.79       86.49      3.43 o 
  -2   3   1     4400.78     4619.12     54.44 o 
  -1   3   1      387.41      409.93     14.88 o 
   0   3   1      179.27      181.17      3.44 o 
   1   3   1      387.43      394.30      7.46 o 
   2   3   1     4344.30     4393.37     78.10 o 
   3   3   1      102.86       74.27      2.64 o 
   4   3   1     2531.97     2663.09     30.42 o 
   5   3   1     1396.90     1465.31     17.21 o 
   6   3   1      290.66      292.07      6.39 o 
   7   3   1       48.84       47.28      3.04 o 
   8   3   1      227.71      217.42      6.51 o 
   9   3   1        0.07       -1.33      2.00 o 
  10   3   1       20.07       17.51      4.32 o 
  11   3   1        0.22        1.97      3.26 o 
  12   3   1        2.92        6.12      3.95 o 
  13   3   1       34.40       36.79      6.33 o 
 -13   4   1       19.74       16.05      6.62 o 
 -12   4   1       11.04       15.33      8.15 o 
 -11   4   1        4.44        8.56      5.62 o 
 -10   4   1      139.67      140.81     15.49 o 
  -9   4   1      463.56      452.46     23.21 o 
  -8   4   1      104.94      117.53      7.83 o 
  -7   4   1      151.98      128.76      5.96 o 
  -6   4   1       41.52       50.74      3.96 o 
  -5   4   1      312.66      295.58      8.03 o 
  -4   4   1      880.85      948.43     15.65 o 
  -3   4   1      894.80      867.68     28.02 o 
  -2   4   1      820.09      795.46     12.42 o 
  -1   4   1      485.17      475.76      6.68 o 
   0   4   1     1378.69     1340.44     27.61 o 
   1   4   1      491.80      496.61     10.86 o 
   2   4   1      830.09      803.98     16.58 o 
   3   4   1      905.14      935.30     15.89 o 
   4   4   1      883.08      943.37     15.71 o 
   5   4   1      302.97      312.23      6.97 o 
   6   4   1       42.51       45.63      3.35 o 
   7   4   1      151.29      120.74      4.85 o 
   8   4   1      107.20      119.40      6.15 o 
   9   4   1      467.85      452.63     13.25 o 
  10   4   1      142.08      142.22      8.05 o 
  11   4   1        4.09       -0.67      3.70 o 
  12   4   1       11.51       11.84      5.40 o 
  13   4   1       20.03       23.17      6.97 o 
 -12   5   1        0.32        1.20      5.16 o 
 -11   5   1       34.00       34.94      7.83 o 
 -10   5   1      123.20      118.74     14.74 o 
  -9   5   1       20.37       33.08      8.80 o 
  -8   5   1        8.45        6.58      5.56 o 
  -7   5   1        2.02        3.36      2.96 o 
  -6   5   1      809.04      792.75     15.21 o 
  -5   5   1      271.07      316.83      8.43 o 
  -4   5   1      147.24      153.12      5.16 o 
  -3   5   1       46.11       53.30     10.58 o 
  -2   5   1      471.33      453.40      8.56 o 
  -1   5   1      799.32      817.16      9.61 o 
   0   5   1      754.56      743.86     12.23 o 
   1   5   1      798.54      816.41     13.53 o 
   2   5   1      478.30      438.64     11.31 o 
   3   5   1       48.41       40.15      3.53 o 
   4   5   1      147.32      144.27      7.43 o 
   5   5   1      273.64      310.11      9.27 o 
   6   5   1      814.95      807.68     16.95 o 
   7   5   1        1.57        4.79      2.24 o 
   8   5   1       11.47       15.41      3.24 o 
   9   5   1       21.00       16.41      4.34 o 
  10   5   1      120.34      131.89     13.00 o 
  11   5   1       33.79       26.81     13.32 o 
  12   5   1        0.33        1.49      4.72 o 
 -12   6   1       13.45        7.62      6.27 o 
 -11   6   1       47.23       54.28     13.43 o 
 -10   6   1       10.68       15.68      7.96 o 
  -9   6   1       51.68       29.83      9.14 o 
  -8   6   1       38.03       34.49      5.92 o 
  -7   6   1       22.36       21.36      5.56 o 
  -6   6   1      524.33      517.33     16.34 o 
  -5   6   1      353.28      375.71     13.28 o 
  -4   6   1      197.98      205.15     11.97 o 
  -3   6   1      302.05      316.94     11.57 o 
  -2   6   1      300.55      340.24      7.49 o 
  -1   6   1      200.53      217.30      4.17 o 
   0   6   1      269.25      241.18      6.42 o 
   1   6   1      198.50      222.16      6.43 o 
   2   6   1      306.80      336.72     10.19 o 
   3   6   1      294.31      315.83      8.90 o 
   4   6   1      187.60      173.46      6.93 o 
   5   6   1      358.65      352.98     10.56 o 
   6   6   1      523.59      500.12     13.28 o 
   7   6   1       21.79       23.34      3.65 o 
   8   6   1       35.92       34.13      4.26 o 
   9   6   1       51.02       55.63      8.53 o 
  10   6   1       10.31       12.28      4.24 o 
  11   6   1       46.93       71.04      9.54 o 
  12   6   1       13.29       30.14     13.55 o 
 -11   7   1       15.38       37.69      8.75 o 
 -10   7   1       13.84       11.94      7.40 o 
  -9   7   1       39.93       56.79     10.88 o 
  -8   7   1        2.91        4.78      3.76 o 
  -7   7   1       38.54       40.81      6.27 o 
  -6   7   1       13.27        7.86      5.34 o 
  -5   7   1       19.18       23.61      6.22 o 
  -4   7   1      136.47      128.64      7.60 o 
  -3   7   1       67.15       67.09      5.97 o 
  -2   7   1      614.31      616.33     12.72 o 
  -1   7   1        4.71        3.82      1.62 o 
   0   7   1     1444.24     1391.39     17.83 o 
   1   7   1        4.58        6.81      2.58 o 
   2   7   1      625.84      618.79     12.79 o 
   3   7   1       64.71       51.79      6.60 o 
   4   7   1      141.04      133.72      6.48 o 
   5   7   1       18.90       22.57      4.32 o 
   6   7   1       12.58        8.16      3.77 o 
   7   7   1       39.77       44.12      4.64 o 
   8   7   1        2.68        3.65      2.80 o 
   9   7   1       41.22       47.54      6.38 o 
  10   7   1       13.62       14.56      6.19 o 
  11   7   1       15.28       28.72      7.24 o 
 -11   8   1        1.72        0.03      6.08 o 
 -10   8   1        0.29        1.99      6.39 o 
  -9   8   1        0.24       -5.13      5.30 o 
  -8   8   1       17.82       16.24      4.92 o 
  -7   8   1       34.21       44.05      8.52 o 
  -6   8   1      241.76      228.79     11.60 o 
  -5   8   1       56.20       63.14      9.91 o 
  -4   8   1       34.78       24.61      6.19 o 
  -3   8   1       26.07       15.21      5.22 o 
  -2   8   1      316.12      313.25     11.04 o 
  -1   8   1      140.04      111.40      6.44 o 
   0   8   1      101.83      111.00      5.50 o 
   1   8   1      139.93      119.61      4.48 o 
   2   8   1      312.40      304.07     13.18 o 
   3   8   1       26.10       19.98      3.42 o 
   4   8   1       34.33       29.23      4.67 o 
   5   8   1       57.55       68.41      6.08 o 
   6   8   1      242.41      246.47      8.49 o 
   7   8   1       32.89       39.70      4.65 o 
   8   8   1       17.44       22.00      4.04 o 
   9   8   1        0.29        1.43      3.71 o 
  10   8   1        0.28        8.02      5.46 o 
  11   8   1        1.82        8.68      6.08 o 
 -10   9   1       12.44       22.76     19.26 o 
  -9   9   1       24.51       27.90      8.61 o 
  -8   9   1        3.91        7.14      4.12 o 
  -7   9   1        3.91        8.81      4.46 o 
  -6   9   1       25.00       21.52      5.32 o 
  -5   9   1        6.67        1.38      4.41 o 
  -4   9   1       20.73       27.62      7.17 o 
  -3   9   1      110.45      108.81     10.09 o 
  -2   9   1       14.04        9.89      3.00 o 
  -1   9   1        1.24       -0.84      1.95 o 
   0   9   1        1.23        3.05      2.34 o 
   1   9   1        1.53       -2.03      1.93 o 
   2   9   1       14.35       12.11      3.23 o 
   3   9   1      112.25      108.31      4.90 o 
   4   9   1       20.13       21.69      3.31 o 
   5   9   1        5.93        9.04      2.76 o 
   6   9   1       24.07       29.18      4.08 o 
   7   9   1        3.66        7.02      3.04 o 
   8   9   1        3.73       12.03      3.42 o 
   9   9   1       23.53       17.80      6.07 o 
  10   9   1       12.37       19.27      6.43 o 
  -9  10   1       10.82       14.28      7.60 o 
  -8  10   1        5.11        4.85      4.49 o 
  -7  10   1       85.31       82.92      9.18 o 
  -6  10   1       17.19       11.03      6.30 o 
  -5  10   1       58.30       64.26     10.59 o 
  -4  10   1       13.23       16.69      4.00 o 
  -3  10   1       73.70       63.69      6.61 o 
  -2  10   1       88.03       77.02      6.91 o 
  -1  10   1       35.79       38.21      5.18 o 
   0  10   1       36.95       22.01      4.08 o 
   1  10   1       35.95       44.99      4.88 o 
   2  10   1       87.68       70.04      6.77 o 
   3  10   1       73.82       80.83      6.69 o 
   4  10   1       13.72       14.81      3.16 o 
   5  10   1       57.48       59.82      5.21 o 
   6  10   1       17.09       16.52      3.46 o 
   7  10   1       84.47       92.93      6.86 o 
   8  10   1        5.10        9.27      4.12 o 
   9  10   1       11.08       25.97      6.92 o 
  -8  11   1        8.18        8.54      4.99 o 
  -7  11   1        2.24        7.28      4.79 o 
  -6  11   1        4.83        7.14      4.43 o 
  -5  11   1       53.29       50.79      6.48 o 
  -4  11   1       20.28       29.34      8.51 o 
  -3  11   1       22.36       30.21      7.91 o 
  -2  11   1       40.64       47.01      8.95 o 
  -1  11   1       43.56       47.18      9.12 o 
   0  11   1       27.45       25.51      4.11 o 
   1  11   1       43.70       48.55      5.31 o 
   2  11   1       40.69       32.63      4.66 o 
   3  11   1       23.25       26.75      4.41 o 
   4  11   1       20.17       20.16      4.20 o 
   5  11   1       52.88       50.95      5.98 o 
   6  11   1        4.98        5.21      3.55 o 
   7  11   1        2.44        6.36      3.80 o 
   8  11   1        8.38       13.72      4.49 o 
  -6  12   1        0.34       10.11      4.74 o 
  -5  12   1        6.36       19.92      5.34 o 
  -4  12   1       14.90       25.80      9.55 o 
  -3  12   1       48.34       67.32      9.31 o 
  -2  12   1       46.50       39.52      7.02 o 
  -1  12   1        0.30        4.45      3.73 o 
   0  12   1       18.67       23.23      5.58 o 
   1  12   1        0.37       -1.57      4.46 o 
   2  12   1       46.75       50.70      7.59 o 
   3  12   1       48.65       46.24      7.22 o 
   4  12   1       14.87       16.02      5.10 o 
   5  12   1        6.13       14.89      5.10 o 
   6  12   1        0.39        5.01      4.24 o 
  -4  13   1       11.88       14.43      4.22 o 
  -3  13   1        4.85       11.90      4.30 o 
  -2  13   1       30.29       37.94      7.28 o 
  -1  13   1       49.68       36.38     11.41 o 
   0  13   1        3.35        1.27      6.30 o 
   1  13   1       49.24       44.62     12.09 o 
   2  13   1       30.04       42.13     11.58 o 
   3  13   1        4.70        6.66      7.70 o 
   4  13   1       12.18       15.93      7.06 o 
   0   0   2     1506.84     1530.92     22.88 o 
   1   0   2       65.79       65.58      4.84 o 
   2   0   2      431.46      403.08      5.45 o 
   3   0   2     1169.25     1217.83     13.37 o 
   4   0   2       92.02       73.06      3.08 o 
   5   0   2        6.39        4.16      1.46 o 
   6   0   2      116.87      102.83      4.34 o 
   7   0   2      784.18      723.09     12.97 o 
   8   0   2      200.92      186.16      6.65 o 
   9   0   2      668.01      651.32     13.70 o 
  10   0   2       67.20       65.59      5.57 o 
  11   0   2      269.99      234.44     10.33 o 
  12   0   2       39.63       45.87      5.37 o 
  13   0   2        2.66        7.92      3.61 o 
 -13   1   2        2.38        8.73      3.44 o 
 -12   1   2        4.06        8.74      3.49 o 
 -11   1   2      109.59      103.93      8.47 o 
 -10   1   2      170.09      163.88     14.89 o 
  -9   1   2      116.61       98.83      5.90 o 
  -8   1   2      261.64      245.58      7.55 o 
  -7   1   2      117.29      108.57      5.47 o 
  -6   1   2       56.42       62.48      3.45 o 
  -5   1   2      136.58      132.34      4.35 o 
  -4   1   2     1252.03     1227.93     15.71 o 
  -3   1   2     3863.89     3860.26     36.28 o 
  -2   1   2    21184.28    20735.94    221.39 o 
  -1   1   2      161.83      159.32      3.12 o 
   0   1   2     2506.38     2591.52     27.34 o 
   1   1   2      161.17      152.19      4.19 o 
   2   1   2    21278.02    20581.46    179.90 o 
   3   1   2     3888.08     3879.85     36.35 o 
   4   1   2     1235.02     1227.65     14.26 o 
   5   1   2      129.79      123.58      3.80 o 
   6   1   2       50.83       60.08      3.27 o 
   7   1   2      115.70      112.56      5.92 o 
   8   1   2      263.19      258.37      7.89 o 
   9   1   2      116.25       97.48      6.05 o 
  10   1   2      175.91      177.05      6.76 o 
  11   1   2      109.46      106.22      7.02 o 
  12   1   2        3.92        8.10      3.51 o 
  13   1   2        2.10        3.43      3.74 o 
 -13   2   2        7.29       17.45      5.26 o 
 -12   2   2       42.21       50.32      5.84 o 
 -11   2   2       56.51       52.35      6.28 o 
 -10   2   2      211.42      202.75      9.13 o 
  -9   2   2      212.17      189.09      8.45 o 
  -8   2   2      198.07      187.56      6.62 o 
  -7   2   2      217.05      202.74      7.58 o 
  -6   2   2      235.42      214.98      5.11 o 
  -5   2   2       73.63       66.45      3.41 o 
  -4   2   2     1706.68     1791.80     20.98 o 
  -3   2   2      349.86      333.55      7.91 o 
  -2   2   2     5593.38     5969.42     60.74 o 
  -1   2   2    11972.41    12352.02    122.04 o 
   0   2   2       66.78       61.57      1.59 o 
   1   2   2    11926.94    11960.19    119.91 o 
   2   2   2     5595.01     5939.79     53.82 o 
   3   2   2      344.73      321.29      8.51 o 
   4   2   2     1711.97     1808.77     19.69 o 
   5   2   2       85.77       79.09      3.31 o 
   6   2   2      245.08      219.70      5.57 o 
   7   2   2      218.71      223.49      8.89 o 
   8   2   2      190.70      176.54      7.56 o 
   9   2   2      208.61      217.69      8.26 o 
  10   2   2      216.47      199.06      7.10 o 
  11   2   2       54.59       57.63      5.83 o 
  12   2   2       41.55       38.92      5.90 o 
  13   2   2        7.42        7.55      4.07 o 
 -13   3   2       11.24       11.35      6.73 o 
 -12   3   2       10.81       10.35      5.63 o 
 -11   3   2        7.84        8.06      6.87 o 
 -10   3   2      186.54      186.56     10.72 o 
  -9   3   2       20.08       25.46      5.28 o 
  -8   3   2        5.44        8.08      3.64 o 
  -7   3   2      282.77      284.46      8.37 o 
  -6   3   2       84.68       95.59      4.74 o 
  -5   3   2      959.92     1054.89     14.15 o 
  -4   3   2      381.51      418.40      7.11 o 
  -3   3   2     2210.59     2238.47     25.15 o 
  -2   3   2     2220.86     2337.63     29.52 o 
  -1   3   2      600.56      589.19      8.15 o 
   0   3   2    12777.54    13118.33    115.33 o 
   1   3   2      582.35      563.15     12.40 o 
   2   3   2     2187.06     2301.41     26.31 o 
   3   3   2     2272.23     2287.67     26.76 o 
   4   3   2      400.06      438.11      9.88 o 
   5   3   2      948.32     1048.48     18.15 o 
   6   3   2       86.52       95.75      5.64 o 
   7   3   2      288.60      288.88      7.77 o 
   8   3   2        4.27        7.09      1.96 o 
   9   3   2       22.54       21.41      5.07 o 
  10   3   2      183.12      171.99     11.54 o 
  11   3   2        8.03       13.24      3.63 o 
  12   3   2       10.97        9.88      4.07 o 
  13   3   2       11.62       15.87      4.68 o 
 -13   4   2        8.77       18.53      9.38 o 
 -12   4   2        9.37       10.29      7.32 o 
 -11   4   2      100.05       73.47     12.56 o 
 -10   4   2       13.69        8.25      6.41 o 
  -9   4   2       71.50       86.71     12.58 o 
  -8   4   2       22.08       32.06      9.28 o 
  -7   4   2      256.62      251.46      8.14 o 
  -6   4   2      167.19      152.23      7.35 o 
  -5   4   2      258.97      262.49      8.52 o 
  -4   4   2      514.09      645.17     11.88 o 
  -3   4   2      504.27      516.63     10.03 o 
  -2   4   2     1785.24     1886.69     25.86 o 
  -1   4   2      206.55      216.74      4.31 o 
   0   4   2       57.49       39.82      1.83 o 
   1   4   2      208.88      199.34      4.58 o 
   2   4   2     1812.50     1869.13     22.65 o 
   3   4   2      512.96      544.49      9.57 o 
   4   4   2      506.54      628.57     11.13 o 
   5   4   2      273.57      264.73      8.73 o 
   6   4   2      165.79      149.48      5.22 o 
   7   4   2      257.09      249.00      5.98 o 
   8   4   2       22.26       26.55      3.20 o 
   9   4   2       69.74       78.15      8.56 o 
  10   4   2       13.53       17.35      3.75 o 
  11   4   2       99.17      105.59      7.55 o 
  12   4   2        9.61       13.94      4.24 o 
  13   4   2        8.79       20.71      6.90 o 
 -12   5   2       16.02       37.49     10.63 o 
 -11   5   2       15.04       10.18      7.70 o 
 -10   5   2        8.49        3.16      6.07 o 
  -9   5   2       37.00       39.89      9.57 o 
  -8   5   2        3.79       16.91      6.96 o 
  -7   5   2       52.26       66.40      6.54 o 
  -6   5   2       36.51       33.26      4.48 o 
  -5   5   2       70.89       74.66      6.39 o 
  -4   5   2      550.82      532.13     10.85 o 
  -3   5   2      652.67      646.26     12.00 o 
  -2   5   2     1160.67     1239.11     27.32 o 
  -1   5   2     1668.77     1720.27     18.15 o 
   0   5   2       91.37       84.44      4.01 o 
   1   5   2     1704.19     1698.50     18.78 o 
   2   5   2     1153.71     1224.51     16.76 o 
   3   5   2      633.34      640.04     11.13 o 
   4   5   2      561.75      549.29     10.50 o 
   5   5   2       68.13       67.95      4.29 o 
   6   5   2       35.52       41.81      3.95 o 
   7   5   2       48.87       59.52      4.72 o 
   8   5   2        3.60        3.24      2.45 o 
   9   5   2       36.66       29.99      4.94 o 
  10   5   2        7.74        3.09      4.92 o 
  11   5   2       14.49       10.01      4.14 o 
  12   5   2       16.01       28.13      7.14 o 
 -12   6   2       13.46       12.26      8.08 o 
 -11   6   2        6.09        1.46      6.94 o 
 -10   6   2       58.80       56.24     11.54 o 
  -9   6   2       25.86       20.28      8.08 o 
  -8   6   2      124.75      129.95     14.24 o 
  -7   6   2        1.98        2.73      3.05 o 
  -6   6   2      131.77      113.59     12.16 o 
  -5   6   2      312.61      311.24     11.91 o 
  -4   6   2       15.79       25.81      2.83 o 
  -3   6   2      117.98      131.34      5.01 o 
  -2   6   2      134.40      117.46      4.75 o 
  -1   6   2      215.89      217.19      4.37 o 
   0   6   2       66.64       74.02      3.62 o 
   1   6   2      212.33      214.02      5.00 o 
   2   6   2      132.51      110.70      4.18 o 
   3   6   2      118.59      117.62      4.66 o 
   4   6   2       14.70       19.72      3.05 o 
   5   6   2      313.61      291.55     12.94 o 
   6   6   2      130.33      117.69      6.06 o 
   7   6   2        3.08        2.52      2.48 o 
   8   6   2      126.34      128.42      6.94 o 
   9   6   2       25.20       21.00      4.57 o 
  10   6   2       55.48       55.11      8.24 o 
  11   6   2        6.24        8.96      4.24 o 
  12   6   2       13.57       22.23      9.24 o 
 -11   7   2       18.97       41.65     11.07 o 
 -10   7   2        2.84        2.48      6.47 o 
  -9   7   2      102.77       93.92     13.51 o 
  -8   7   2       75.68       69.78      7.74 o 
  -7   7   2      217.05      187.61     10.61 o 
  -6   7   2       63.23       55.90      9.89 o 
  -5   7   2      202.45      207.47      9.96 o 
  -4   7   2      298.80      285.96     11.38 o 
  -3   7   2      163.22      155.00      8.34 o 
  -2   7   2      227.41      234.04      6.06 o 
  -1   7   2      140.70      138.58      6.26 o 
   0   7   2        0.16        1.09      2.66 o 
   1   7   2      141.28      138.63      4.27 o 
   2   7   2      222.96      226.42      5.72 o 
   3   7   2      153.01      156.98      7.94 o 
   4   7   2      293.13      308.29     14.51 o 
   5   7   2      210.18      195.45      6.94 o 
   6   7   2       60.91       57.63      4.83 o 
   7   7   2      211.15      179.18      7.45 o 
   8   7   2       76.89       72.25      5.88 o 
   9   7   2      103.34       95.17      8.10 o 
  10   7   2        2.76        2.50      4.63 o 
  11   7   2       19.15       25.85      5.55 o 
 -11   8   2        0.05       13.07      8.08 o 
 -10   8   2        7.73        7.83      6.75 o 
  -9   8   2       13.51       20.43      8.10 o 
  -8   8   2        8.73       11.30      4.61 o 
  -7   8   2       69.16       80.57     16.54 o 
  -6   8   2      276.14      312.85     18.90 o 
  -5   8   2      158.83      160.17      9.35 o 
  -4   8   2       42.64       51.44      6.06 o 
  -3   8   2        9.21        3.83      4.38 o 
  -2   8   2       30.17       38.96      4.80 o 
  -1   8   2      221.14      211.65      7.55 o 
   0   8   2       45.97       38.88      3.29 o 
   1   8   2      217.22      205.95      5.44 o 
   2   8   2       29.64       40.73      3.11 o 
   3   8   2        8.22        6.34      2.08 o 
   4   8   2       44.30       52.58      4.25 o 
   5   8   2      157.25      139.21      6.12 o 
   6   8   2      275.24      259.98      8.80 o 
   7   8   2       69.79       64.63      5.50 o 
   8   8   2        9.21       10.37      3.24 o 
   9   8   2       13.43       11.90      4.22 o 
  10   8   2        8.16       10.10      6.74 o 
  11   8   2        0.08        4.67      5.29 o 
 -10   9   2       11.61       20.58      8.19 o 
  -9   9   2        4.68        8.57      6.73 o 
  -8   9   2        3.90        1.29      5.58 o 
  -7   9   2        1.60        2.96      6.71 o 
  -6   9   2       75.09       75.57     11.94 o 
  -5   9   2       66.53       70.48      7.68 o 
  -4   9   2        9.06        2.47      7.40 o 
  -3   9   2       75.84       76.93      6.96 o 
  -2   9   2       68.41       68.54      5.39 o 
  -1   9   2        1.07        0.58      1.99 o 
   0   9   2       42.22       43.68      4.44 o 
   1   9   2        1.55        3.10      2.27 o 
   2   9   2       68.42       62.18      4.58 o 
   3   9   2       75.71       87.75      4.62 o 
   4   9   2        8.06        9.00      2.61 o 
   5   9   2       64.84       63.57      5.08 o 
   6   9   2       74.56       73.57      5.62 o 
   7   9   2        1.78        3.61      2.74 o 
   8   9   2        3.54        6.26      3.25 o 
   9   9   2        4.92        6.66      3.95 o 
  10   9   2       11.84       16.54      5.04 o 
  -9  10   2        2.85        7.81      7.15 o 
  -8  10   2       15.74       20.91      5.63 o 
  -7  10   2       14.86       16.52      4.85 o 
  -6  10   2       19.97       22.68      7.36 o 
  -5  10   2        6.09        5.26      3.85 o 
  -4  10   2      114.10       90.86     10.08 o 
  -3  10   2       34.16       37.74      8.06 o 
  -2  10   2       76.20       69.96      7.82 o 
  -1  10   2      110.24      120.88      9.80 o 
   0  10   2       25.25       17.70      4.68 o 
   1  10   2      111.19      115.79      6.92 o 
   2  10   2       76.48       72.94      6.13 o 
   3  10   2       35.51       41.29      4.50 o 
   4  10   2      112.04      106.56      7.88 o 
   5  10   2        5.83        5.68      2.65 o 
   6  10   2       20.29       28.05      4.15 o 
   7  10   2       15.24       12.06      3.48 o 
   8  10   2       15.53       18.04      3.93 o 
   9  10   2        2.71        0.09      3.78 o 
  -8  11   2       18.45       19.06      6.15 o 
  -7  11   2        9.00       14.50      5.01 o 
  -6  11   2        8.07       14.16      5.05 o 
  -5  11   2       47.79       39.66      6.86 o 
  -4  11   2       10.85       16.46      5.11 o 
  -3  11   2       22.72       19.47      5.15 o 
  -2  11   2       55.87       68.75      8.29 o 
  -1  11   2        2.51       -4.37      5.04 o 
   0  11   2        5.00        3.24      3.44 o 
   1  11   2        2.44        2.32      3.38 o 
   2  11   2       57.23       48.89      7.37 o 
   3  11   2       22.89       30.76      6.80 o 
   4  11   2       11.10       10.45      4.43 o 
   5  11   2       47.83       49.78      7.72 o 
   6  11   2        8.02        4.31      4.67 o 
   7  11   2        9.14       11.27      4.54 o 
   8  11   2       18.95       14.33      4.64 o 
  -6  12   2        3.13        6.35      4.36 o 
  -5  12   2        3.77       -2.65      5.24 o 
  -4  12   2       13.89       27.00      6.37 o 
  -3  12   2       16.71        9.12      4.66 o 
  -2  12   2        7.59       15.71      4.89 o 
  -1  12   2        1.67        4.63      5.99 o 
   0  12   2        1.35        2.48      3.70 o 
   1  12   2        1.56        3.96      4.16 o 
   2  12   2        7.24       14.61      4.72 o 
   3  12   2       16.65       16.56      5.26 o 
   4  12   2       14.25       16.88      5.31 o 
   5  12   2        3.88        1.14      3.60 o 
   6  12   2        3.37        7.30      4.68 o 
  -4  13   2        1.18        1.98      4.35 o 
  -3  13   2        6.14        4.89      4.46 o 
  -2  13   2       18.69       17.05      5.64 o 
  -1  13   2        4.22        8.51      4.68 o 
   0  13   2       20.27       14.64      5.22 o 
   1  13   2        4.28        8.46      4.75 o 
   2  13   2       18.27       17.09      5.49 o 
   3  13   2        6.03        5.23      4.51 o 
   4  13   2        1.28       -0.85      4.19 o 
   1   0   3     5032.47     5373.15     62.16 o 
   2   0   3     5048.01     4996.11     58.59 o 
   3   0   3        2.19        2.08      1.46 o 
   4   0   3     4821.47     4871.78     50.78 o 
   5   0   3      348.82      374.73      7.79 o 
   6   0   3      525.07      540.17     10.43 o 
   7   0   3        0.02        3.96      1.88 o 
   8   0   3      112.13      105.80      5.73 o 
   9   0   3      289.26      260.59      8.44 o 
  10   0   3       20.13       18.22      3.51 o 
  11   0   3        9.29        7.93      3.24 o 
  12   0   3       13.54       10.70      3.85 o 
  13   0   3        9.02       20.94      4.50 o 
 -13   1   3        6.85       14.16      4.17 o 
 -12   1   3       11.28       10.83      4.08 o 
 -11   1   3        0.25        1.21      3.08 o 
 -10   1   3       40.07       46.87      4.81 o 
  -9   1   3      141.86      128.82      7.80 o 
  -8   1   3        0.65        2.86      2.11 o 
  -7   1   3       17.78       15.09      2.56 o 
  -6   1   3      566.31      573.87     10.72 o 
  -5   1   3      466.16      491.11     10.84 o 
  -4   1   3     1093.98     1093.48     14.68 o 
  -3   1   3     4582.76     4658.16     55.66 o 
  -2   1   3     4103.51     4195.67     43.86 o 
  -1   1   3     3545.71     3682.91     38.86 o 
   0   1   3     2757.76     2879.82     27.08 o 
   1   1   3     3680.17     3674.03     38.21 o 
   2   1   3     4152.02     4202.19     38.89 o 
   3   1   3     4535.76     4569.60     42.80 o 
   4   1   3     1084.09     1100.56     13.34 o 
   5   1   3      457.58      480.35      8.10 o 
   6   1   3      572.80      561.28      9.91 o 
   7   1   3       18.57       15.86      2.34 o 
   8   1   3        1.06       -1.02      1.87 o 
   9   1   3      147.82      147.25      6.90 o 
  10   1   3       42.01       37.30      4.52 o 
  11   1   3        0.26        2.14      2.87 o 
  12   1   3       10.80       14.73      3.83 o 
  13   1   3        7.31       15.94      4.75 o 
 -13   2   3       11.94       19.14      6.97 o 
 -12   2   3       85.96      101.37      8.61 o 
 -11   2   3       68.63       67.89      6.95 o 
 -10   2   3       16.64       11.02      6.79 o 
  -9   2   3       88.08      101.19      6.03 o 
  -8   2   3      263.53      265.58      8.77 o 
  -7   2   3       99.04       88.71      4.85 o 
  -6   2   3       77.90       81.40      4.80 o 
  -5   2   3      751.14      746.76     10.88 o 
  -4   2   3     1398.59     1581.21     19.29 o 
  -3   2   3     1942.49     2059.98     25.09 o 
  -2   2   3      964.48      905.68     11.84 o 
  -1   2   3     3199.29     3326.27     35.34 o 
   0   2   3    17520.96    17435.18    303.19 o 
   1   2   3     3176.14     3186.09     34.12 o 
   2   2   3      968.79      924.18     10.54 o 
   3   2   3     1986.64     2150.65     21.97 o 
   4   2   3     1396.87     1592.02     17.94 o 
   5   2   3      726.57      723.91     14.40 o 
   6   2   3       77.07       71.53      3.65 o 
   7   2   3      100.94      100.23      4.58 o 
   8   2   3      266.19      269.58      7.21 o 
   9   2   3       88.11       92.52      6.05 o 
  10   2   3       20.23       18.12      3.59 o 
  11   2   3       69.07       72.88      5.82 o 
  12   2   3       86.48       98.01      9.91 o 
  13   2   3       12.25       12.82      4.60 o 
 -13   3   3       15.40       19.05      8.63 o 
 -12   3   3        3.50        3.63      6.58 o 
 -11   3   3      146.85      146.85     19.60 o 
 -10   3   3       13.37       11.71      4.83 o 
  -9   3   3       54.09       55.03      7.88 o 
  -8   3   3      483.15      479.93     12.26 o 
  -7   3   3      346.43      307.24      9.08 o 
  -6   3   3      217.04      199.08     11.10 o 
  -5   3   3     3300.80     3492.60     38.66 o 
  -4   3   3     1437.81     1455.95     18.21 o 
  -3   3   3      222.01      241.97      5.80 o 
  -2   3   3     2944.60     3129.32     33.98 o 
  -1   3   3      135.21      148.94      3.74 o 
   0   3   3      789.25      853.27     14.87 o 
   1   3   3      130.85      142.81      3.54 o 
   2   3   3     2944.66     3153.86     47.03 o 
   3   3   3      206.45      217.13      4.82 o 
   4   3   3     1453.93     1456.19     17.08 o 
   5   3   3     3298.41     3506.77     42.91 o 
   6   3   3      218.44      195.81      5.51 o 
   7   3   3      359.94      308.22      8.27 o 
   8   3   3      491.50      478.05      9.94 o 
   9   3   3       52.47       46.90      4.80 o 
  10   3   3       14.50       19.80      3.88 o 
  11   3   3      144.42      142.42      8.25 o 
  12   3   3        3.42        5.25      3.20 o 
  13   3   3       15.89       26.04      5.40 o 
 -12   4   3        2.20       -0.40      6.34 o 
 -11   4   3       39.15       31.34      9.65 o 
 -10   4   3      114.93      106.82     14.43 o 
  -9   4   3       61.94       57.68      6.89 o 
  -8   4   3       68.89       61.50      6.72 o 
  -7   4   3      215.92      208.05     12.17 o 
  -6   4   3      106.92      115.29      6.12 o 
  -5   4   3      431.40      444.43      8.05 o 
  -4   4   3     2912.58     3078.70     34.68 o 
  -3   4   3      900.00      983.09     13.09 o 
  -2   4   3       17.04       37.56      5.59 o 
  -1   4   3      253.46      275.68      5.52 o 
   0   4   3     2239.19     2335.52     23.40 o 
   1   4   3      270.27      305.43      5.86 o 
   2   4   3       16.75       26.08      2.91 o 
   3   4   3      865.76      959.39     14.24 o 
   4   4   3     2913.28     3180.29     36.94 o 
   5   4   3      426.70      447.91     12.19 o 
   6   4   3      117.36      120.95      5.40 o 
   7   4   3      217.87      201.13      6.15 o 
   8   4   3       65.55       59.82      4.37 o 
   9   4   3       66.11       60.64      5.35 o 
  10   4   3      115.72      113.48      9.83 o 
  11   4   3       38.72       41.78      5.19 o 
  12   4   3        1.94        3.89      3.30 o 
 -12   5   3        6.68       13.73      7.66 o 
 -11   5   3       39.67       50.22     11.39 o 
 -10   5   3       10.74        5.22      6.34 o 
  -9   5   3       29.18       23.51      8.10 o 
  -8   5   3      195.64      206.17     15.68 o 
  -7   5   3      505.83      495.30     22.65 o 
  -6   5   3      238.91      238.03      9.88 o 
  -5   5   3      317.78      321.70     13.76 o 
  -4   5   3     1340.93     1288.79     20.51 o 
  -3   5   3      566.43      553.88     16.09 o 
  -2   5   3      141.24      133.18      6.24 o 
  -1   5   3     1027.25     1089.96     16.03 o 
   0   5   3      151.86      156.49      3.78 o 
   1   5   3     1029.44     1071.80     14.69 o 
   2   5   3      146.10      144.30      6.83 o 
   3   5   3      570.56      554.41     17.09 o 
   4   5   3     1336.33     1258.65     18.46 o 
   5   5   3      330.26      314.85      8.22 o 
   6   5   3      236.11      239.31     10.57 o 
   7   5   3      498.65      475.72     15.08 o 
   8   5   3      196.88      194.67      9.71 o 
   9   5   3       30.24       29.68      4.88 o 
  10   5   3       10.72       14.36      4.05 o 
  11   5   3       40.55       30.03      5.48 o 
  12   5   3        6.77        5.40      4.36 o 
 -12   6   3        4.74       17.97      8.70 o 
 -11   6   3       19.13       27.52      9.78 o 
 -10   6   3       10.25       14.41      8.27 o 
  -9   6   3       32.40       26.50      8.66 o 
  -8   6   3       86.38       99.69     13.37 o 
  -7   6   3      128.08      128.40     14.02 o 
  -6   6   3      253.83      301.86     17.78 o 
  -5   6   3      748.91      732.14     30.79 o 
  -4   6   3      174.58      163.57      6.92 o 
  -3   6   3      375.15      390.10      9.48 o 
  -2   6   3      707.02      724.08     14.10 o 
  -1   6   3       40.21       45.92      2.38 o 
   0   6   3      493.18      520.53      8.12 o 
   1   6   3       40.04       49.05      2.75 o 
   2   6   3      709.28      730.97     12.10 o 
   3   6   3      361.84      379.61     11.01 o 
   4   6   3      171.91      165.56      5.80 o 
   5   6   3      758.86      728.43     19.84 o 
   6   6   3      259.32      274.80      9.78 o 
   7   6   3      128.09      109.38      6.29 o 
   8   6   3       86.43       84.34      6.03 o 
   9   6   3       31.40       26.07      4.73 o 
  10   6   3        9.94        7.34      4.35 o 
  11   6   3       19.46       21.90      6.10 o 
  12   6   3        4.99        5.84      5.20 o 
 -11   7   3       45.05       52.59     12.62 o 
 -10   7   3        2.19        1.49      6.00 o 
  -9   7   3        1.92        7.66      6.90 o 
  -8   7   3       93.00       83.29     12.58 o 
  -7   7   3       19.23       32.29      8.32 o 
  -6   7   3        3.85       11.03      6.39 o 
  -5   7   3      261.31      267.28     11.22 o 
  -4   7   3       22.79       12.39      6.09 o 
  -3   7   3       75.03       87.19      7.10 o 
  -2   7   3      336.50      328.35      7.46 o 
  -1   7   3       62.45       66.99      4.26 o 
   0   7   3      225.92      247.11      5.52 o 
   1   7   3       59.15       64.97      3.32 o 
   2   7   3      324.76      314.61     11.68 o 
   3   7   3       76.53       87.66      4.64 o 
   4   7   3       23.62       12.97      2.94 o 
   5   7   3      256.05      239.24      9.51 o 
   6   7   3        3.38        8.10      2.73 o 
   7   7   3       18.83       19.33      3.50 o 
   8   7   3       91.43       95.75      6.55 o 
   9   7   3        1.94       13.79      5.59 o 
  10   7   3        1.97        1.92      3.65 o 
  11   7   3       45.21       61.23      7.62 o 
 -10   8   3        2.12       12.37      7.74 o 
  -9   8   3       10.96        6.98      7.00 o 
  -8   8   3       36.81       27.96      8.51 o 
  -7   8   3       29.37       24.42      7.72 o 
  -6   8   3      155.53      125.58     13.81 o 
  -5   8   3      182.37      162.06     22.92 o 
  -4   8   3       23.21       25.67      4.79 o 
  -3   8   3       14.57       16.87      6.78 o 
  -2   8   3       61.77       59.32      5.79 o 
  -1   8   3       10.45       11.75      2.19 o 
   0   8   3      209.43      218.29      6.51 o 
   1   8   3       10.07       12.23      2.32 o 
   2   8   3       61.96       58.09      5.58 o 
   3   8   3       15.30       14.94      2.62 o 
   4   8   3       21.17       15.25      2.87 o 
   5   8   3      182.79      155.06     10.32 o 
   6   8   3      152.70      144.61      8.53 o 
   7   8   3       29.99       40.79      4.56 o 
   8   8   3       36.37       36.22      4.74 o 
   9   8   3       11.46       15.67      6.02 o 
  10   8   3        2.43       -0.19      3.70 o 
 -10   9   3        5.81        3.92      6.60 o 
  -9   9   3        6.43       14.94      7.51 o 
  -8   9   3        8.22       20.09      5.20 o 
  -7   9   3       11.58        1.08      5.11 o 
  -6   9   3        5.47       -5.35      4.39 o 
  -5   9   3       11.36       16.97      4.58 o 
  -4   9   3      235.29      233.76     11.66 o 
  -3   9   3       49.85       34.20      5.89 o 
  -2   9   3       93.41       83.64      8.10 o 
  -1   9   3        4.44        5.25      3.22 o 
   0   9   3        5.98       10.75      5.27 o 
   1   9   3        4.11        3.87      2.51 o 
   2   9   3       95.42      109.15      5.61 o 
   3   9   3       50.48       52.65      3.93 o 
   4   9   3      232.63      207.20     20.29 o 
   5   9   3       11.29       14.85      3.08 o 
   6   9   3        6.35        4.18      2.71 o 
   7   9   3       11.52        9.91      3.21 o 
   8   9   3        8.19        9.37      3.42 o 
   9   9   3        6.51       14.84      3.95 o 
  10   9   3        6.04       14.45      4.75 o 
  -9  10   3        2.20       -2.33      5.60 o 
  -8  10   3       14.15       27.68      6.32 o 
  -7  10   3       10.21        2.78      5.05 o 
  -6  10   3       14.05       18.29      7.21 o 
  -5  10   3        2.44        6.37      4.00 o 
  -4  10   3       16.15        7.50      4.85 o 
  -3  10   3       60.65       46.64      6.92 o 
  -2  10   3       82.03       78.27      8.37 o 
  -1  10   3       53.29       48.28      7.56 o 
   0  10   3        0.35        1.79      3.31 o 
   1  10   3       51.84       61.07      7.79 o 
   2  10   3       84.47       74.41      8.63 o 
   3  10   3       60.30       55.50      5.97 o 
   4  10   3       17.04       21.17      4.35 o 
   5  10   3        2.75        8.95      3.20 o 
   6  10   3       14.04        7.18      3.48 o 
   7  10   3        9.47       12.06      3.98 o 
   8  10   3       14.15       19.74      4.82 o 
   9  10   3        2.09        6.93      4.40 o 
  -8  11   3       10.53        8.37      5.24 o 
  -7  11   3        8.20        8.66      4.61 o 
  -6  11   3        8.43        9.44      6.90 o 
  -5  11   3        2.66       10.16      6.41 o 
  -4  11   3       10.35       10.48      4.51 o 
  -3  11   3       54.16       65.77      8.14 o 
  -2  11   3       81.04       92.07     10.82 o 
  -1  11   3       14.95       20.05      5.08 o 
   0  11   3        4.52       10.02      4.51 o 
   1  11   3       15.45       20.17     11.07 o 
   2  11   3       81.02       85.60      9.36 o 
   3  11   3       55.39       59.42      8.13 o 
   4  11   3       10.54       14.01      4.89 o 
   5  11   3        2.49        5.89      3.48 o 
   6  11   3        8.61       11.68      6.41 o 
   7  11   3        8.53       12.12      7.54 o 
   8  11   3       10.53       13.41      4.66 o 
  -6  12   3        6.83        8.61      6.53 o 
  -5  12   3        0.87       -5.26      4.94 o 
  -4  12   3        2.14        1.91      3.83 o 
  -3  12   3        2.38        4.72      4.16 o 
  -2  12   3        8.20        9.54      4.37 o 
  -1  12   3        0.04        0.67      3.41 o 
   0  12   3        0.27       -3.87      3.23 o 
   1  12   3        0.05       -0.98      3.79 o 
   2  12   3        8.00        7.83      4.63 o 
   3  12   3        2.16        3.68      3.88 o 
   4  12   3        2.11        1.11      4.08 o 
   5  12   3        0.83        2.82      3.92 o 
   6  12   3        6.85       12.40      6.93 o 
  -4  13   3        4.95        7.12      4.72 o 
  -3  13   3        9.69       23.71      6.05 o 
  -2  13   3        2.43        4.43      4.38 o 
  -1  13   3       10.98        5.98      4.41 o 
   0  13   3        0.14        2.46      4.13 o 
   1  13   3       10.95       10.70      6.25 o 
   2  13   3        2.51        3.69      4.19 o 
   3  13   3        9.45       12.12      5.25 o 
   4  13   3        4.90        6.64      5.03 o 
   0   0   4    12282.67    12479.51    170.54 o 
   1   0   4       15.08       15.21      2.26 o 
   2   0   4      574.84      578.26     14.93 o 
   3   0   4     1073.20     1097.57     16.73 o 
   4   0   4       63.32       78.63      4.65 o 
   5   0   4      295.42      309.66      7.98 o 
   6   0   4     2348.33     2284.54     28.41 o 
   7   0   4        0.27        1.19      1.83 o 
   8   0   4        0.58        1.73      2.08 o 
   9   0   4      229.84      240.87      8.24 o 
  10   0   4       16.08       26.21      3.90 o 
  11   0   4       14.07       16.58      3.81 o 
  12   0   4       83.29       87.75      7.07 o 
  13   0   4       44.10       54.17      6.35 o 
 -13   1   4       58.89       60.46      8.84 o 
 -12   1   4        4.31        4.56      3.56 o 
 -11   1   4       57.21       67.98      5.90 o 
 -10   1   4       59.33       59.34      5.29 o 
  -9   1   4      494.57      487.09     11.75 o 
  -8   1   4      229.62      209.45      7.65 o 
  -7   1   4      178.06      175.32      6.11 o 
  -6   1   4      218.51      218.03      6.41 o 
  -5   1   4      503.64      489.06     10.81 o 
  -4   1   4      343.42      320.12      7.84 o 
  -3   1   4     1109.11     1093.45     16.89 o 
  -2   1   4      357.03      380.19      6.67 o 
  -1   1   4     1803.45     1812.72     27.95 o 
   0   1   4      582.97      554.86      7.04 o 
   1   1   4     1825.46     1820.70     20.70 o 
   2   1   4      347.96      363.66      6.85 o 
   3   1   4     1132.66     1127.64     13.15 o 
   4   1   4      333.90      323.81      6.15 o 
   5   1   4      515.45      497.60      8.49 o 
   6   1   4      212.94      219.26      5.75 o 
   7   1   4      186.79      182.39      5.59 o 
   8   1   4      235.33      210.08      7.29 o 
   9   1   4      492.22      488.81     12.01 o 
  10   1   4       61.82       67.39      5.72 o 
  11   1   4       55.88       52.71      5.49 o 
  12   1   4        4.10        1.79      3.00 o 
  13   1   4       60.25       55.05      7.02 o 
 -13   2   4        1.15        4.71      6.75 o 
 -12   2   4        6.31        8.37      4.98 o 
 -11   2   4       62.19       70.21      8.68 o 
 -10   2   4       49.61       54.37      5.77 o 
  -9   2   4       70.26       71.80      6.06 o 
  -8   2   4      215.63      223.15      8.39 o 
  -7   2   4       12.33       12.52      2.89 o 
  -6   2   4       52.84       70.26      5.52 o 
  -5   2   4      669.70      625.54     12.50 o 
  -4   2   4      366.41      350.06      6.81 o 
  -3   2   4      227.29      201.51      5.09 o 
  -2   2   4     2327.50     2350.29     27.97 o 
  -1   2   4     2075.16     2104.87     34.57 o 
   0   2   4     2660.03     2578.92     28.99 o 
   1   2   4     2102.60     2104.43     20.51 o 
   2   2   4     2290.90     2350.31     23.27 o 
   3   2   4      214.54      195.20      4.30 o 
   4   2   4      349.95      332.05      6.38 o 
   5   2   4      661.14      633.72     11.00 o 
   6   2   4       52.81       56.31      3.48 o 
   7   2   4       10.79       13.11      2.30 o 
   8   2   4      211.38      210.24      6.54 o 
   9   2   4       72.56       74.21      7.74 o 
  10   2   4       50.49       60.07      5.59 o 
  11   2   4       62.86       63.67      5.94 o 
  12   2   4        6.25       12.04      3.74 o 
  13   2   4        1.17        7.81      4.20 o 
 -12   3   4       20.21       31.74      9.97 o 
 -11   3   4       41.16       45.42     18.74 o 
 -10   3   4       45.71       45.18      6.82 o 
  -9   3   4      219.49      215.00     11.10 o 
  -8   3   4       58.91       58.68      6.87 o 
  -7   3   4        1.68        1.93      2.17 o 
  -6   3   4       47.37       59.21      4.51 o 
  -5   3   4      211.69      227.16      5.62 o 
  -4   3   4      979.72     1010.71     14.14 o 
  -3   3   4      617.94      581.71      9.33 o 
  -2   3   4      972.73      951.19     13.08 o 
  -1   3   4     4714.45     4999.72     53.25 o 
   0   3   4      456.39      419.67      7.59 o 
   1   3   4     4731.50     5081.78     66.83 o 
   2   3   4      953.72      942.81     13.20 o 
   3   3   4      599.64      569.11      8.35 o 
   4   3   4      993.36     1010.24     13.37 o 
   5   3   4      219.84      218.31      5.56 o 
   6   3   4       53.48       52.73      3.41 o 
   7   3   4        2.26        0.54      1.86 o 
   8   3   4       59.76       52.21      4.06 o 
   9   3   4      215.79      206.48      7.89 o 
  10   3   4       45.39       55.63      5.44 o 
  11   3   4       40.03       41.26      5.03 o 
  12   3   4       20.20       18.48      5.27 o 
 -12   4   4        9.12       21.13      8.72 o 
 -11   4   4       13.46       22.59      8.51 o 
 -10   4   4       96.42      108.37     14.64 o 
  -9   4   4       55.67       56.68      7.31 o 
  -8   4   4       28.67       26.67      5.33 o 
  -7   4   4       49.46       47.54      5.89 o 
  -6   4   4       87.64       80.69      8.31 o 
  -5   4   4       91.90       85.65      3.63 o 
  -4   4   4     1029.79     1061.66     14.82 o 
  -3   4   4      409.29      418.25      7.64 o 
  -2   4   4      721.48      707.93     10.79 o 
  -1   4   4      445.70      468.02      7.73 o 
   0   4   4      677.89      646.84      9.08 o 
   1   4   4      444.33      466.26     15.03 o 
   2   4   4      725.29      730.55     11.25 o 
   3   4   4      395.43      420.92      8.47 o 
   4   4   4     1021.62     1063.31     16.14 o 
   5   4   4       93.58       92.06      3.92 o 
   6   4   4       89.46       82.57      4.27 o 
   7   4   4       48.93       40.51      3.50 o 
   8   4   4       31.75       33.76      3.61 o 
   9   4   4       57.52       61.66      5.42 o 
  10   4   4       98.11       98.12      6.82 o 
  11   4   4       12.74       14.16      3.75 o 
  12   4   4        8.78       15.07      4.00 o 
 -12   5   4       19.08       17.74      9.06 o 
 -11   5   4       18.28       38.04     10.37 o 
 -10   5   4        9.06       11.16      6.90 o 
  -9   5   4       73.56       73.36     12.20 o 
  -8   5   4      214.17      207.06     16.21 o 
  -7   5   4       71.56       93.61      7.85 o 
  -6   5   4      225.96      241.93     15.54 o 
  -5   5   4       46.15       48.35      4.78 o 
  -4   5   4      148.39      140.02      5.65 o 
  -3   5   4       28.38       33.78      2.28 o 
  -2   5   4      206.18      207.99      5.06 o 
  -1   5   4      436.85      470.40      8.12 o 
   0   5   4     1118.29     1180.64     15.05 o 
   1   5   4      436.33      500.53      8.91 o 
   2   5   4      214.53      213.65      5.57 o 
   3   5   4       28.52       30.67      2.86 o 
   4   5   4      155.44      145.98      5.36 o 
   5   5   4       48.22       46.89      3.91 o 
   6   5   4      224.28      201.93      7.34 o 
   7   5   4       70.78       73.89      5.34 o 
   8   5   4      208.24      187.71      7.57 o 
   9   5   4       75.78       82.82      7.40 o 
  10   5   4        8.53       13.17      4.16 o 
  11   5   4       17.55       25.29      5.20 o 
  12   5   4       18.13       17.87      6.26 o 
 -11   6   4        8.86        9.29      7.68 o 
 -10   6   4       71.12       67.32     13.03 o 
  -9   6   4       18.81       16.31      7.72 o 
  -8   6   4      105.10       94.62     13.15 o 
  -7   6   4       94.88      119.23     13.66 o 
  -6   6   4      158.55      141.83     14.07 o 
  -5   6   4      293.40      280.44      8.51 o 
  -4   6   4      129.38      118.81      9.50 o 
  -3   6   4      334.46      313.76      8.83 o 
  -2   6   4      385.86      373.57     15.28 o 
  -1   6   4      154.52      159.20      4.00 o 
   0   6   4      295.49      257.33      5.38 o 
   1   6   4      151.15      151.34      4.29 o 
   2   6   4      386.93      391.42     11.39 o 
   3   6   4      341.01      329.75     11.39 o 
   4   6   4      128.47      120.48      5.81 o 
   5   6   4      289.86      263.24      7.93 o 
   6   6   4      158.61      152.36      6.56 o 
   7   6   4       99.40      110.91      6.38 o 
   8   6   4      107.06      118.82      9.17 o 
   9   6   4       19.06       28.95      5.58 o 
  10   6   4       69.46       81.64      7.88 o 
  11   6   4        8.49       16.51      4.74 o 
 -11   7   4        0.45       10.23      7.81 o 
 -10   7   4        1.17        1.42      6.05 o 
  -9   7   4       47.85       40.76     10.50 o 
  -8   7   4        2.97       11.33      6.75 o 
  -7   7   4       48.07       50.68     10.01 o 
  -6   7   4      102.21      108.98     12.98 o 
  -5   7   4      119.54      111.61      7.87 o 
  -4   7   4       78.49       79.43      7.07 o 
  -3   7   4      171.12      159.85      6.50 o 
  -2   7   4       18.15       18.87      2.33 o 
  -1   7   4       37.29       29.49      2.77 o 
   0   7   4      246.01      223.60      5.88 o 
   1   7   4       34.82       34.55      2.68 o 
   2   7   4       19.07       23.01      2.48 o 
   3   7   4      165.40      165.02      5.84 o 
   4   7   4       77.16       83.99      4.98 o 
   5   7   4      124.96      118.48      6.04 o 
   6   7   4       98.55      110.19      6.26 o 
   7   7   4       45.94       44.32      4.83 o 
   8   7   4        2.32        7.20      3.04 o 
   9   7   4       47.12       39.07      4.98 o 
  10   7   4        1.28       -3.68      4.00 o 
  11   7   4        0.36        1.40      5.71 o 
 -10   8   4        0.36       -6.15      5.75 o 
  -9   8   4       33.05       31.27      9.42 o 
  -8   8   4        8.61       16.72      8.10 o 
  -7   8   4        7.29       10.25      6.32 o 
  -6   8   4      140.80      125.64     14.30 o 
  -5   8   4       84.46       88.79      7.96 o 
  -4   8   4       76.48       59.81      6.85 o 
  -3   8   4      194.13      164.18      9.39 o 
  -2   8   4       33.29       42.90      6.01 o 
  -1   8   4      129.84      143.66      6.68 o 
   0   8   4       13.58       13.30      2.99 o 
   1   8   4      134.29      125.26      6.84 o 
   2   8   4       32.27       40.88      3.97 o 
   3   8   4      188.38      179.32      6.34 o 
   4   8   4       79.61       66.47      4.77 o 
   5   8   4       84.32       74.13      5.26 o 
   6   8   4      138.92      127.62      6.80 o 
   7   8   4        6.90       11.22      3.19 o 
   8   8   4        8.97       17.69      3.69 o 
   9   8   4       32.53       36.87      5.08 o 
  10   8   4        0.42       -0.45      3.50 o 
 -10   9   4        1.29        4.41      7.00 o 
  -9   9   4        1.09        9.08      6.70 o 
  -8   9   4       18.26       14.17      7.57 o 
  -7   9   4        7.90        5.11      5.58 o 
  -6   9   4       22.13       29.36      8.08 o 
  -5   9   4       70.55       66.68      7.55 o 
  -4   9   4       11.02       13.73      4.49 o 
  -3   9   4      238.44      214.41     11.20 o 
  -2   9   4      176.76      194.70     10.86 o 
  -1   9   4      137.48      129.21      9.91 o 
   0   9   4       10.92        9.75      4.64 o 
   1   9   4      140.12      154.52      8.46 o 
   2   9   4      174.33      182.15      8.61 o 
   3   9   4      241.44      232.90     13.61 o 
   4   9   4       11.25       13.40      3.61 o 
   5   9   4       67.88       69.88      6.54 o 
   6   9   4       22.49       15.52      4.21 o 
   7   9   4        8.81        8.84      3.92 o 
   8   9   4       18.20       19.70      4.81 o 
   9   9   4        1.00       -1.22      3.53 o 
  10   9   4        1.36        6.17      5.35 o 
  -9  10   4        2.16        5.54      7.09 o 
  -8  10   4        1.93        2.91      6.36 o 
  -7  10   4       23.20       21.13      8.34 o 
  -6  10   4        2.25        2.63      5.41 o 
  -5  10   4       12.23        9.14      5.92 o 
  -4  10   4        5.84        4.68      5.02 o 
  -3  10   4       71.28       76.68      8.29 o 
  -2  10   4       57.11       77.23      8.55 o 
  -1  10   4       37.10       49.17      7.30 o 
   0  10   4        8.93        8.58      6.65 o 
   1  10   4       36.56       28.98      6.11 o 
   2  10   4       56.37       76.43      8.99 o 
   3  10   4       71.64       55.58      6.20 o 
   4  10   4        5.83        5.91      3.30 o 
   5  10   4       13.03       17.64      5.61 o 
   6  10   4        2.12        4.73      3.32 o 
   7  10   4       23.30       15.89      4.61 o 
   8  10   4        2.00        1.07      3.60 o 
   9  10   4        2.21        5.47      4.26 o 
  -7  11   4        5.23        5.33      6.94 o 
  -6  11   4        6.42       15.44      8.40 o 
  -5  11   4        9.09        9.78      5.90 o 
  -4  11   4        7.29        6.89      4.42 o 
  -3  11   4        2.73        3.11      3.91 o 
  -2  11   4       27.95       24.64      8.56 o 
  -1  11   4       70.76       70.61      8.83 o 
   0  11   4       38.94       43.14      7.51 o 
   1  11   4       69.08       69.37      8.94 o 
   2  11   4       28.49       37.35      6.97 o 
   3  11   4        2.70        1.93      3.58 o 
   4  11   4        7.55        3.94      3.94 o 
   5  11   4        8.48       10.43      4.00 o 
   6  11   4        6.75        7.98      6.34 o 
   7  11   4        5.38        4.22      4.83 o 
  -6  12   4        6.96       12.71      7.81 o 
  -5  12   4        3.04       11.03      6.60 o 
  -4  12   4        8.11        5.28      4.24 o 
  -3  12   4        3.89       10.20      4.66 o 
  -2  12   4        3.35       -3.06      3.76 o 
  -1  12   4        4.47        1.20      6.85 o 
   0  12   4        1.43        4.07      4.01 o 
   1  12   4        4.67        5.57      4.35 o 
   2  12   4        3.07        2.08      4.18 o 
   3  12   4        3.87       11.55      5.03 o 
   4  12   4        7.84        3.08      4.57 o 
   5  12   4        2.88        5.65      4.45 o 
   6  12   4        6.97       10.21      5.09 o 
  -3  13   4        6.88        3.82      4.52 o 
  -2  13   4        4.84        4.24      4.36 o 
  -1  13   4        0.17        0.62      4.07 o 
   0  13   4        2.89        5.20      5.14 o 
   1  13   4        0.17        4.21      6.05 o 
   2  13   4        4.95        8.00      5.63 o 
   3  13   4        6.93       11.12      5.71 o 
   1   0   5     1771.31     1791.97     32.92 o 
   2   0   5        0.56        8.02      6.77 o 
   3   0   5      368.13      377.91      9.39 o 
   4   0   5      302.49      262.65      7.32 o 
   5   0   5      313.18      336.95      7.66 o 
   6   0   5       53.66       58.40      4.05 o 
   7   0   5      392.40      374.53     19.38 o 
   8   0   5      151.19      144.38      6.20 o 
   9   0   5       24.22       32.93      4.11 o 
  10   0   5      183.83      173.34      7.89 o 
  11   0   5       87.44       77.65      6.32 o 
  12   0   5        9.94       11.45      3.57 o 
  13   0   5       48.65       60.87      6.46 o 
 -13   1   5       11.19       13.43      7.08 o 
 -12   1   5       17.78       23.31     10.94 o 
 -11   1   5       25.98       32.36      5.21 o 
 -10   1   5      114.11      108.17     10.85 o 
  -9   1   5      170.32      161.24      9.89 o 
  -8   1   5        7.32        6.90      2.90 o 
  -7   1   5        9.44        9.33      2.80 o 
  -6   1   5     2498.87     2546.92     36.27 o 
  -5   1   5      525.42      550.93     11.94 o 
  -4   1   5      915.00      911.39     15.80 o 
  -3   1   5      695.66      715.66     12.86 o 
  -2   1   5       56.88       53.94      3.28 o 
  -1   1   5       45.77       50.27      2.66 o 
   0   1   5        8.21       11.50      1.17 o 
   1   1   5       43.85       49.82      3.72 o 
   2   1   5       52.85       50.44      4.17 o 
   3   1   5      680.33      673.74     24.22 o 
   4   1   5      940.84      909.08     12.19 o 
   5   1   5      528.55      558.20      9.39 o 
   6   1   5     2520.64     2576.78     35.73 o 
   7   1   5        9.12       16.40      2.78 o 
   8   1   5        8.14        2.34      2.65 o 
   9   1   5      170.15      156.41      7.10 o 
  10   1   5      114.63      118.61      9.40 o 
  11   1   5       25.82       32.23      4.66 o 
  12   1   5       19.71       20.25      5.94 o 
  13   1   5       10.58       20.31      5.92 o 
 -12   2   5        7.11       13.81      8.14 o 
 -11   2   5       33.14       23.67      5.92 o 
 -10   2   5       25.06       21.24      4.31 o 
  -9   2   5      144.27      142.26      7.57 o 
  -8   2   5      134.33      132.56      6.88 o 
  -7   2   5       17.04       14.13      4.47 o 
  -6   2   5      121.89      113.78      5.76 o 
  -5   2   5      786.20      811.46     15.38 o 
  -4   2   5     2247.05     2197.96     26.48 o 
  -3   2   5     1173.94     1270.60     16.99 o 
  -2   2   5      994.73     1019.63     17.09 o 
  -1   2   5     1538.47     1561.98     19.60 o 
   0   2   5      447.51      446.29      8.10 o 
   1   2   5     1505.96     1519.02     18.34 o 
   2   2   5      952.71      952.90     11.34 o 
   3   2   5     1168.60     1281.88     14.89 o 
   4   2   5     2252.27     2171.36     23.63 o 
   5   2   5      807.55      849.57     12.97 o 
   6   2   5      124.08      114.61      4.54 o 
   7   2   5       14.91       14.18      2.50 o 
   8   2   5      136.53      136.29      5.84 o 
   9   2   5      140.41      131.58      7.45 o 
  10   2   5       26.13       33.58      4.41 o 
  11   2   5       31.97       30.22      4.45 o 
  12   2   5        7.26       11.00      5.53 o 
 -12   3   5        1.05       -7.19      4.79 o 
 -11   3   5        1.63        5.34      4.33 o 
 -10   3   5       15.11       11.72      5.35 o 
  -9   3   5        7.01        1.33      3.96 o 
  -8   3   5      128.95      135.33      7.08 o 
  -7   3   5      101.60      100.69      5.85 o 
  -6   3   5      335.70      326.26     12.18 o 
  -5   3   5        7.98        4.31      1.65 o 
  -4   3   5      301.50      285.70      9.73 o 
  -3   3   5     1832.28     2069.33     25.02 o 
  -2   3   5     1142.44     1171.21     19.38 o 
  -1   3   5     3009.56     3298.76     37.32 o 
   0   3   5     5416.76     5536.64     59.05 o 
   1   3   5     3114.28     3412.98     52.99 o 
   2   3   5     1134.38     1150.42     13.11 o 
   3   3   5     1809.57     2039.61     21.89 o 
   4   3   5      298.01      279.20      6.03 o 
   5   3   5       10.10       12.18      1.95 o 
   6   3   5      336.08      345.62      7.70 o 
   7   3   5      102.16      104.73      4.99 o 
   8   3   5      131.58      131.65      5.79 o 
   9   3   5        6.36       10.85      3.03 o 
  10   3   5       16.35       16.20      3.65 o 
  11   3   5        1.53        5.84      3.12 o 
  12   3   5        1.13        4.66      3.11 o 
 -12   4   5        2.21        0.19      6.11 o 
 -11   4   5       17.59        8.27      6.53 o 
 -10   4   5        0.37        6.68      6.28 o 
  -9   4   5       40.13       39.63     13.01 o 
  -8   4   5       85.26       87.33     12.87 o 
  -7   4   5       77.20      103.19      8.16 o 
  -6   4   5       32.85       38.56      5.59 o 
  -5   4   5      399.83      367.49      7.86 o 
  -4   4   5      211.66      215.03      5.69 o 
  -3   4   5     2549.63     2492.26     30.52 o 
  -2   4   5     1275.81     1490.19     19.56 o 
  -1   4   5     1001.08      915.86     14.41 o 
   0   4   5     1067.40     1120.22     15.99 o 
   1   4   5     1020.70      978.09     18.93 o 
   2   4   5     1257.77     1520.56     19.62 o 
   3   4   5     2543.83     2563.66     30.81 o 
   4   4   5      216.87      232.73      6.56 o 
   5   4   5      413.68      385.77     10.70 o 
   6   4   5       33.37       34.16      3.19 o 
   7   4   5       79.25       84.52      4.77 o 
   8   4   5       86.64       87.85      5.16 o 
   9   4   5       39.32       40.97      4.71 o 
  10   4   5        0.46        2.09      2.74 o 
  11   4   5       17.98       12.70      3.68 o 
  12   4   5        2.03        6.68      3.35 o 
 -12   5   5        9.25       21.68      9.08 o 
 -11   5   5       20.02       23.95      9.25 o 
 -10   5   5        5.32        1.04      6.11 o 
  -9   5   5        0.75        3.18      5.96 o 
  -8   5   5        8.33       17.80      7.34 o 
  -7   5   5      704.15      695.58     19.62 o 
  -6   5   5      232.75      232.61     10.55 o 
  -5   5   5      442.55      415.18     10.59 o 
  -4   5   5      227.07      205.49      7.14 o 
  -3   5   5       39.61       38.12      2.75 o 
  -2   5   5      235.80      216.98      5.69 o 
  -1   5   5      839.35      870.88     13.03 o 
   0   5   5      626.10      642.55     13.79 o 
   1   5   5      838.53      865.44     12.76 o 
   2   5   5      232.33      214.20      6.63 o 
   3   5   5       37.64       35.21      3.15 o 
   4   5   5      222.79      210.87      6.54 o 
   5   5   5      439.39      401.49     15.40 o 
   6   5   5      232.78      236.43      7.74 o 
   7   5   5      705.32      647.51     23.36 o 
   8   5   5        8.91       14.48      3.38 o 
   9   5   5        0.66        4.08      3.55 o 
  10   5   5        5.70        7.83      4.10 o 
  11   5   5       18.75       32.49      8.44 o 
  12   5   5        9.60       12.10      4.50 o 
 -11   6   5        8.11       18.97      8.85 o 
 -10   6   5       21.35       18.80      8.63 o 
  -9   6   5      127.37      137.58     16.15 o 
  -8   6   5       22.92       22.49      7.79 o 
  -7   6   5        3.51        9.25      6.24 o 
  -6   6   5       65.48       79.62     11.44 o 
  -5   6   5      107.31      109.54      6.76 o 
  -4   6   5       23.08       26.92      4.04 o 
  -3   6   5      375.05      376.47     10.18 o 
  -2   6   5      164.51      174.21      7.01 o 
  -1   6   5       25.73       22.78      2.65 o 
   0   6   5       61.96       85.04      3.34 o 
   1   6   5       23.25       21.51      2.37 o 
   2   6   5      157.86      186.67      5.60 o 
   3   6   5      380.76      377.40      9.63 o 
   4   6   5       22.14       24.97      3.13 o 
   5   6   5      103.43      115.98      5.78 o 
   6   6   5       64.40       68.30      7.31 o 
   7   6   5        2.99        3.64      2.62 o 
   8   6   5       24.18       25.27      4.03 o 
   9   6   5      126.29      124.63      9.06 o 
  10   6   5       21.53       28.59      5.41 o 
  11   6   5        8.10       16.19      4.96 o 
 -11   7   5       21.10       36.62     10.86 o 
 -10   7   5       14.80       11.44      8.15 o 
  -9   7   5       11.53       18.84      8.61 o 
  -8   7   5       24.33       23.44      8.44 o 
  -7   7   5       38.10       42.96      9.25 o 
  -6   7   5      275.87      244.87     17.04 o 
  -5   7   5       42.51       33.50      5.30 o 
  -4   7   5        1.89       -0.32      3.84 o 
  -3   7   5       17.35        8.57      2.63 o 
  -2   7   5      254.99      239.94      8.39 o 
  -1   7   5       18.27       17.39      3.34 o 
   0   7   5       68.01       84.37      5.93 o 
   1   7   5       19.95       20.48      2.92 o 
   2   7   5      253.90      251.65      7.97 o 
   3   7   5       17.39        8.52      2.97 o 
   4   7   5        1.42       -1.64      2.10 o 
   5   7   5       39.47       31.96      4.44 o 
   6   7   5      271.08      237.38      8.20 o 
   7   7   5       41.70       43.65      4.72 o 
   8   7   5       24.04       24.56      4.65 o 
   9   7   5       12.09       14.48      3.91 o 
  10   7   5       14.67       14.83      4.82 o 
  11   7   5       21.27       29.31      7.17 o 
 -10   8   5        2.31       -5.13      5.90 o 
  -9   8   5        9.17        2.31      6.03 o 
  -8   8   5       71.41       90.55     14.09 o 
  -7   8   5       15.21       11.22      7.02 o 
  -6   8   5       80.43       51.91     10.23 o 
  -5   8   5        6.53        5.20      3.50 o 
  -4   8   5      471.19      411.26     19.83 o 
  -3   8   5      138.29      142.60      9.53 o 
  -2   8   5      151.65      144.31     13.29 o 
  -1   8   5       38.78       31.41      4.24 o 
   0   8   5      148.45      141.13     11.51 o 
   1   8   5       37.23       34.97      5.92 o 
   2   8   5      146.58      136.89      7.05 o 
   3   8   5      141.02      145.94      6.74 o 
   4   8   5      471.58      415.63     12.87 o 
   5   8   5        7.48        3.91      3.13 o 
   6   8   5       77.85       67.40      6.74 o 
   7   8   5       15.86       16.86      4.43 o 
   8   8   5       71.29       83.87      7.87 o 
   9   8   5        9.01       13.05      4.52 o 
  10   8   5        2.10        8.61      6.30 o 
  -9   9   5        5.48        3.59      6.28 o 
  -8   9   5       11.29        7.06      6.19 o 
  -7   9   5       45.92       49.35     11.27 o 
  -6   9   5       14.33       14.07      6.81 o 
  -5   9   5        1.44        0.89      5.01 o 
  -4   9   5       14.77       19.63      5.04 o 
  -3   9   5       10.09       14.57      4.56 o 
  -2   9   5      132.67      138.90     10.54 o 
  -1   9   5      153.22      146.50     10.88 o 
   0   9   5       93.45       89.45      7.74 o 
   1   9   5      151.27      162.37      8.66 o 
   2   9   5      138.06      151.48      8.58 o 
   3   9   5       10.32       11.99      3.77 o 
   4   9   5       15.98       14.59      3.72 o 
   5   9   5        1.34        0.78      3.00 o 
   6   9   5       13.39       10.97      3.90 o 
   7   9   5       46.66       48.48      6.39 o 
   8   9   5       11.92       10.27      4.13 o 
   9   9   5        5.47        2.60      3.69 o 
  -8  10   5       25.54       38.53     10.40 o 
  -7  10   5        7.59       -5.33      5.45 o 
  -6  10   5        5.65        8.36      6.90 o 
  -5  10   5       12.31       16.19      7.13 o 
  -4  10   5       64.33       56.59      7.63 o 
  -3  10   5       11.81       13.11      4.90 o 
  -2  10   5      112.06      103.56      9.91 o 
  -1  10   5        6.93        6.28      7.65 o 
   0  10   5       70.34       81.13     17.12 o 
   1  10   5        6.96        9.45      4.68 o 
   2  10   5      107.77      125.39      8.50 o 
   3  10   5       11.61        6.81      3.51 o 
   4  10   5       65.75       65.45      6.95 o 
   5  10   5       12.40       13.38      4.94 o 
   6  10   5        5.96       14.43      4.24 o 
   7  10   5        7.72        5.37      3.84 o 
   8  10   5       25.03       26.04      5.44 o 
  -7  11   5        1.53        9.78      6.98 o 
  -6  11   5       15.14       11.48      7.53 o 
  -5  11   5        3.51       15.21      7.45 o 
  -4  11   5        3.23       10.03      4.67 o 
  -3  11   5       39.63       20.59      5.57 o 
  -2  11   5       21.69       30.81      6.28 o 
  -1  11   5        7.48        7.54      5.96 o 
   0  11   5      104.31       98.21     17.15 o 
   1  11   5        7.72        1.66      5.16 o 
   2  11   5       20.80       28.05      6.91 o 
   3  11   5       40.11       30.19      6.69 o 
   4  11   5        3.31        3.30      4.28 o 
   5  11   5        3.33        9.22      3.99 o 
   6  11   5       15.29       10.25      5.63 o 
   7  11   5        1.56        1.71      5.03 o 
  -5  12   5        3.05       15.28      7.66 o 
  -4  12   5        2.32        3.29      8.37 o 
  -3  12   5        0.04       -5.81      4.35 o 
  -2  12   5       23.20       33.50      8.20 o 
  -1  12   5        4.95       17.35      5.52 o 
   0  12   5        0.25        1.75      4.25 o 
   1  12   5        4.83       10.11      8.86 o 
   2  12   5       24.01       22.94      6.49 o 
   3  12   5        0.06        1.22      4.20 o 
   4  12   5        2.33        1.88      4.58 o 
   5  12   5        3.09        8.62      4.99 o 
  -3  13   5        0.44        0.95      4.63 o 
  -2  13   5       12.82       15.99      5.64 o 
  -1  13   5        5.53        6.58      4.71 o 
   0  13   5        0.65        4.38      4.86 o 
   1  13   5        5.69        7.38      4.74 o 
   2  13   5       12.99       11.37      5.54 o 
   3  13   5        0.49       -4.91      3.83 o 
   0   0   6      595.74      643.64     13.49 o 
   1   0   6      831.26      870.60     26.94 o 
   2   0   6      258.65      226.28      7.70 o 
   3   0   6     1810.07     1759.47     35.12 o 
   4   0   6       39.96       39.49      4.40 o 
   5   0   6       49.12       53.81      4.34 o 
   6   0   6       63.57       75.16      6.71 o 
   7   0   6      341.64      295.34     16.15 o 
   8   0   6       34.12       35.09      4.03 o 
   9   0   6       37.04       39.45      4.39 o 
  10   0   6       21.47       23.11      3.95 o 
  11   0   6       11.17       10.37      3.45 o 
  12   0   6        2.09        1.44      4.34 o 
 -12   1   6        1.80        3.05      4.23 o 
 -11   1   6       55.99       56.16      6.33 o 
 -10   1   6       26.25       26.54      5.48 o 
  -9   1   6       52.75       44.56      5.32 o 
  -8   1   6      149.87      142.99     10.06 o 
  -7   1   6        4.67        4.67      2.53 o 
  -6   1   6      199.91      202.78      9.76 o 
  -5   1   6      389.66      390.63     10.03 o 
  -4   1   6      418.27      420.71     22.70 o 
  -3   1   6       47.04       67.02      5.22 o 
  -2   1   6      981.76     1014.34     16.53 o 
  -1   1   6      616.89      595.71     11.38 o 
   0   1   6     1191.83     1183.08     15.64 o 
   1   1   6      625.03      621.24     16.04 o 
   2   1   6      954.28      955.32     13.73 o 
   3   1   6       44.82       53.31      3.24 o 
   4   1   6      422.28      420.41      9.82 o 
   5   1   6      399.66      406.59      7.94 o 
   6   1   6      199.04      195.49      6.34 o 
   7   1   6        5.56        4.00      2.15 o 
   8   1   6      149.51      149.24      6.77 o 
   9   1   6       52.57       57.08      5.18 o 
  10   1   6       25.76       23.93      4.00 o 
  11   1   6       53.15       49.45      5.47 o 
  12   1   6        1.88        4.31      3.30 o 
 -12   2   6       13.38       20.56      6.15 o 
 -11   2   6       91.52       92.34      9.98 o 
 -10   2   6       37.67       48.99      7.50 o 
  -9   2   6      333.67      313.87     10.86 o 
  -8   2   6       39.23       50.19      5.23 o 
  -7   2   6      252.61      244.59      8.67 o 
  -6   2   6      167.54      170.08     12.14 o 
  -5   2   6      114.39      117.86      5.83 o 
  -4   2   6      577.45      567.26     12.03 o 
  -3   2   6      326.67      307.73      7.08 o 
  -2   2   6      373.48      392.98      7.92 o 
  -1   2   6      733.84      700.80     11.47 o 
   0   2   6        0.59        4.90      1.15 o 
   1   2   6      736.57      703.23     10.39 o 
   2   2   6      368.57      373.95      7.15 o 
   3   2   6      327.27      324.82      7.31 o 
   4   2   6      597.92      580.76      9.26 o 
   5   2   6      118.08      117.95      5.03 o 
   6   2   6      167.62      169.48      5.47 o 
   7   2   6      248.46      242.55      8.11 o 
   8   2   6       39.05       43.86      3.99 o 
   9   2   6      338.24      333.19     10.04 o 
  10   2   6       36.89       36.68      4.63 o 
  11   2   6       89.04       95.68      7.17 o 
  12   2   6       13.66       17.59      5.22 o 
 -12   3   6       26.75       38.44     10.74 o 
 -11   3   6        6.44        6.28      4.64 o 
 -10   3   6       48.77       48.45      7.36 o 
  -9   3   6      140.11      140.33     21.08 o 
  -8   3   6        9.58        6.74      4.06 o 
  -7   3   6      272.55      265.05      8.92 o 
  -6   3   6      556.23      555.54     21.60 o 
  -5   3   6      233.20      209.87      7.79 o 
  -4   3   6       80.20       90.00      4.18 o 
  -3   3   6      900.50      952.72     14.40 o 
  -2   3   6      399.64      413.27      8.39 o 
  -1   3   6     1809.69     2063.05     30.29 o 
   0   3   6      973.86      950.26     14.43 o 
   1   3   6     1804.13     2046.62     30.19 o 
   2   3   6      400.28      409.75      6.20 o 
   3   3   6      903.26      924.04     11.94 o 
   4   3   6       89.35       93.82      4.55 o 
   5   3   6      235.07      217.65      5.76 o 
   6   3   6      549.53      561.57     10.32 o 
   7   3   6      272.57      248.30      8.09 o 
   8   3   6       10.31        8.89      2.51 o 
   9   3   6      138.07      152.42      7.49 o 
  10   3   6       50.03       65.04      5.86 o 
  11   3   6        5.80        6.75      3.36 o 
  12   3   6       27.90       39.32      5.03 o 
 -12   4   6        0.14        8.42      7.47 o 
 -11   4   6        5.43        5.56      6.64 o 
 -10   4   6       57.05       69.64      8.61 o 
  -9   4   6       56.81       75.33     23.94 o 
  -8   4   6       73.75       80.20      8.20 o 
  -7   4   6      165.44      177.70     27.42 o 
  -6   4   6      113.09       97.87      7.98 o 
  -5   4   6      328.52      313.77      7.55 o 
  -4   4   6       67.18       66.14      4.38 o 
  -3   4   6      174.32      194.74     11.07 o 
  -2   4   6      754.96      774.78     12.68 o 
  -1   4   6       93.22       80.48      7.57 o 
   0   4   6      916.59      991.72     15.62 o 
   1   4   6       96.24       79.62      4.28 o 
   2   4   6      738.55      772.01     18.40 o 
   3   4   6      186.35      213.32      5.98 o 
   4   4   6       72.62       74.77      3.36 o 
   5   4   6      320.19      323.75      7.23 o 
   6   4   6      115.65      100.00      4.69 o 
   7   4   6      167.86      149.84      5.73 o 
   8   4   6       70.25       71.54      4.79 o 
   9   4   6       55.87       64.07      5.56 o 
  10   4   6       57.70       61.30      5.87 o 
  11   4   6        5.37        7.56      3.43 o 
  12   4   6        0.15        4.57      3.28 o 
 -11   5   6       32.03       48.05     11.97 o 
 -10   5   6        6.46       14.32      7.76 o 
  -9   5   6        3.26        1.27      5.69 o 
  -8   5   6      253.70      255.09     12.49 o 
  -7   5   6      238.94      237.45     22.01 o 
  -6   5   6      496.29      469.50     15.56 o 
  -5   5   6      197.66      182.87      7.18 o 
  -4   5   6      233.62      217.09      7.72 o 
  -3   5   6      337.66      308.77      7.29 o 
  -2   5   6     1016.36     1008.92     23.33 o 
  -1   5   6       16.34       17.16      2.49 o 
   0   5   6     2474.46     2440.39     39.94 o 
   1   5   6       19.32       18.68      2.65 o 
   2   5   6     1000.38      990.20     18.61 o 
   3   5   6      345.58      315.18      7.56 o 
   4   5   6      231.16      217.60      8.13 o 
   5   5   6      192.03      185.33      7.03 o 
   6   5   6      498.63      476.10     11.36 o 
   7   5   6      240.79      244.68      8.50 o 
   8   5   6      253.07      236.72      8.69 o 
   9   5   6        3.33        2.85      3.01 o 
  10   5   6        6.47        5.28      3.90 o 
  11   5   6       32.32       28.18      6.84 o 
 -11   6   6        5.03       17.01      8.17 o 
 -10   6   6       30.93       27.90      9.89 o 
  -9   6   6       18.72       17.42      7.85 o 
  -8   6   6       17.44       14.30      7.72 o 
  -7   6   6      104.50      108.84     13.87 o 
  -6   6   6      205.77      191.03     13.26 o 
  -5   6   6       18.58       20.32      4.33 o 
  -4   6   6      625.98      644.74     36.66 o 
  -3   6   6       20.64       23.25      3.47 o 
  -2   6   6       68.51       89.14     12.41 o 
  -1   6   6      307.09      299.88      7.87 o 
   0   6   6      123.49      118.70      6.85 o 
   1   6   6      312.04      312.79     10.12 o 
   2   6   6       67.69       87.76      5.11 o 
   3   6   6       18.54       25.85      4.02 o 
   4   6   6      613.26      649.02     38.07 o 
   5   6   6       18.44       19.20      3.20 o 
   6   6   6      204.61      187.03     10.55 o 
   7   6   6      105.17      103.34      7.40 o 
   8   6   6       17.64       16.94      3.53 o 
   9   6   6       18.81       20.02      4.16 o 
  10   6   6       31.53       31.67      5.58 o 
  11   6   6        4.87        3.82      4.04 o 
 -10   7   6       13.65       14.96      8.06 o 
  -9   7   6       21.06       13.28      7.83 o 
  -8   7   6        7.44       -0.51      5.56 o 
  -7   7   6       12.65       25.08      8.02 o 
  -6   7   6       19.30       15.02      6.58 o 
  -5   7   6       40.74       61.63      6.70 o 
  -4   7   6       26.23       29.61      4.08 o 
  -3   7   6       67.00       74.43      5.73 o 
  -2   7   6      198.18      180.41      7.67 o 
  -1   7   6      369.10      376.27     11.29 o 
   0   7   6        6.38       -2.32      2.61 o 
   1   7   6      367.64      377.42      9.63 o 
   2   7   6      203.27      188.52      8.83 o 
   3   7   6       69.17       86.11      6.44 o 
   4   7   6       28.64       36.27      4.92 o 
   5   7   6       39.97       44.45      5.99 o 
   6   7   6       17.82       11.53      6.21 o 
   7   7   6       12.53       13.76      4.03 o 
   8   7   6        7.56        9.78      4.00 o 
   9   7   6       21.66       22.13      7.61 o 
  10   7   6       13.64        6.94     18.17 o 
 -10   8   6        6.46       15.93      8.47 o 
  -9   8   6       23.62       19.33      8.59 o 
  -8   8   6       50.32       43.79     10.84 o 
  -7   8   6       12.06       19.05      7.34 o 
  -6   8   6       78.50       75.99     12.01 o 
  -5   8   6      110.38      102.85     13.37 o 
  -4   8   6       17.65       18.15      4.78 o 
  -3   8   6      355.21      375.60     28.81 o 
  -2   8   6      127.68      128.74      7.22 o 
  -1   8   6       22.64       28.63      9.03 o 
   0   8   6       94.36      116.39      7.44 o 
   1   8   6       24.13       21.74      4.72 o 
   2   8   6      126.63      131.82      6.46 o 
   3   8   6      351.83      364.91     12.14 o 
   4   8   6       18.46       14.11      3.92 o 
   5   8   6      110.48      104.97      9.83 o 
   6   8   6       79.71       80.11      7.36 o 
   7   8   6       12.77        4.56      3.36 o 
   8   8   6       49.97       54.15      6.79 o 
   9   8   6       23.68       36.49      8.53 o 
  10   8   6        6.02        5.01      9.12 o 
  -9   9   6        2.12       -0.19      5.73 o 
  -8   9   6       19.97       19.62      8.68 o 
  -7   9   6       25.71       28.26      9.21 o 
  -6   9   6       26.26       34.67      9.04 o 
  -5   9   6       13.84        9.59      5.71 o 
  -4   9   6       22.17       11.97      4.60 o 
  -3   9   6      153.51      163.26     11.04 o 
  -2   9   6       44.46       42.41      6.86 o 
  -1   9   6      269.35      277.01     16.52 o 
   0   9   6        2.75        4.67      3.29 o 
   1   9   6      273.93      279.73     10.98 o 
   2   9   6       43.58       38.09      5.63 o 
   3   9   6      156.86      170.09      9.62 o 
   4   9   6       22.32       26.96      5.05 o 
   5   9   6       12.69       12.33      4.85 o 
   6   9   6       26.89       37.44      5.73 o 
   7   9   6       27.43       26.79      5.33 o 
   8   9   6       19.85       23.20      5.24 o 
   9   9   6        2.00       -2.20      4.12 o 
  -8  10   6        4.88        5.35      6.36 o 
  -7  10   6       15.26       22.26      8.51 o 
  -6  10   6       11.41       19.62      7.70 o 
  -5  10   6        6.48        9.63      5.69 o 
  -4  10   6       31.44       38.71     10.69 o 
  -3  10   6       28.93       29.98      6.25 o 
  -2  10   6       34.48       37.06     10.88 o 
  -1  10   6       18.97       20.35      5.77 o 
   0  10   6       85.08       76.82      9.44 o 
   1  10   6       18.77       25.73      8.15 o 
   2  10   6       34.82       37.39      5.51 o 
   3  10   6       26.85       26.12      5.02 o 
   4  10   6       30.67       46.04      7.14 o 
   5  10   6        6.02        3.45      4.50 o 
   6  10   6       11.58       25.36      6.44 o 
   7  10   6       15.32       18.68      4.88 o 
   8  10   6        4.73        7.35      4.35 o 
  -7  11   6       14.07       22.23      9.50 o 
  -6  11   6        0.19        7.11      6.49 o 
  -5  11   6       17.62       20.09      8.04 o 
  -4  11   6        0.05        0.57      4.22 o 
  -3  11   6       18.75       14.23      5.13 o 
  -2  11   6        1.30        2.09      4.16 o 
  -1  11   6       40.11       51.57      8.27 o 
   0  11   6        8.89        9.78      5.00 o 
   1  11   6       38.58       42.05      8.73 o 
   2  11   6        1.29        3.06      5.10 o 
   3  11   6       18.87       33.07     17.22 o 
   4  11   6        0.07        2.49      3.69 o 
   5  11   6       18.04       28.07      5.37 o 
   6  11   6        0.24        0.52      4.64 o 
   7  11   6       14.55       24.02      7.09 o 
  -5  12   6        7.93       19.16      8.85 o 
  -4  12   6        5.19        5.16      4.56 o 
  -3  12   6       10.75       14.17      6.14 o 
  -2  12   6        0.75        4.90      4.54 o 
  -1  12   6       11.63        8.50      5.24 o 
   0  12   6        0.25        2.06      4.83 o 
   1  12   6       12.03       13.82      6.05 o 
   2  12   6        0.69        5.66      4.88 o 
   3  12   6       11.39       14.08      5.84 o 
   4  12   6        5.35       13.85      9.33 o 
   5  12   6        7.99       14.88      5.92 o 
  -2  13   6        4.17        2.99      7.50 o 
  -1  13   6        3.69       13.41      5.77 o 
   0  13   6        0.93        7.08      5.17 o 
   1  13   6        3.65       12.88      5.84 o 
   2  13   6        4.01        6.52      5.48 o 
   1   0   7      874.53      920.97     16.94 o 
   2   0   7       22.78       28.82      2.92 o 
   3   0   7       42.27       42.54      3.57 o 
   4   0   7       45.56       43.45      3.97 o 
   5   0   7        2.26        4.24      2.12 o 
   6   0   7      426.27      421.20     11.45 o 
   7   0   7       49.57       46.82      5.05 o 
   8   0   7      350.73      341.36     11.29 o 
   9   0   7        0.57        1.63      2.75 o 
  10   0   7       82.77      111.29      8.16 o 
  11   0   7       21.54       16.70      4.39 o 
  12   0   7        5.61        7.70      4.07 o 
 -12   1   7       13.65       12.71      5.89 o 
 -11   1   7       24.84       32.35      5.31 o 
 -10   1   7       78.74       95.78      7.73 o 
  -9   1   7        1.81       -3.33      2.34 o 
  -8   1   7       57.60       58.59      7.51 o 
  -7   1   7       63.83       70.02      5.79 o 
  -6   1   7      378.50      373.03     11.70 o 
  -5   1   7      271.78      263.25      8.49 o 
  -4   1   7       89.37       85.64      5.24 o 
  -3   1   7     1372.95     1389.40     28.00 o 
  -2   1   7       23.69       29.66      3.10 o 
  -1   1   7     1496.66     1515.77     38.69 o 
   0   1   7     1043.98      946.31     13.08 o 
   1   1   7     1521.25     1570.28     21.77 o 
   2   1   7       27.28       35.07      2.72 o 
   3   1   7     1358.09     1352.57     18.93 o 
   4   1   7       86.74       78.68      4.29 o 
   5   1   7      259.61      259.39      9.00 o 
   6   1   7      380.67      353.90     10.34 o 
   7   1   7       64.47       67.55      5.69 o 
   8   1   7       55.63       53.41      4.83 o 
   9   1   7        1.93       -1.01      2.26 o 
  10   1   7       76.74       79.64      6.26 o 
  11   1   7       24.48       31.11      4.64 o 
  12   1   7       13.76       19.41      4.81 o 
 -12   2   7       12.78       16.49      6.36 o 
 -11   2   7       25.38       22.08      7.44 o 
 -10   2   7       47.99       52.46      7.63 o 
  -9   2   7       21.61       19.55      4.00 o 
  -8   2   7       42.95       50.88      5.46 o 
  -7   2   7       29.77       23.76      3.98 o 
  -6   2   7      234.57      263.87      8.94 o 
  -5   2   7      212.77      233.69      9.30 o 
  -4   2   7      945.62      926.12     17.21 o 
  -3   2   7      351.76      354.66      8.03 o 
  -2   2   7     1255.82     1256.33     22.70 o 
  -1   2   7      716.25      748.49     13.23 o 
   0   2   7      296.61      250.00      8.95 o 
   1   2   7      706.76      763.00     11.36 o 
   2   2   7     1236.73     1187.64     16.47 o 
   3   2   7      362.39      362.76      7.87 o 
   4   2   7      958.49      925.51     21.40 o 
   5   2   7      208.17      207.28      8.46 o 
   6   2   7      232.44      255.14      6.77 o 
   7   2   7       30.07       24.28      3.14 o 
   8   2   7       41.88       55.00      4.93 o 
   9   2   7       22.71       18.77      3.66 o 
  10   2   7       47.49       49.54      5.27 o 
  11   2   7       24.75       28.81      4.61 o 
  12   2   7       13.30       19.06      4.33 o 
 -12   3   7        2.31       -1.27      5.88 o 
 -11   3   7        4.04       -5.11      3.84 o 
 -10   3   7        2.12        3.80      4.38 o 
  -9   3   7      102.51      105.19     21.92 o 
  -8   3   7      259.50      240.57     12.11 o 
  -7   3   7       21.71       23.86      4.02 o 
  -6   3   7       20.60       33.07      4.19 o 
  -5   3   7       49.12       50.27      5.11 o 
  -4   3   7       28.34       34.33      3.23 o 
  -3   3   7      171.82      160.63      6.08 o 
  -2   3   7      381.42      403.71      8.73 o 
  -1   3   7     1104.73     1136.34     16.98 o 
   0   3   7      414.61      392.76      8.69 o 
   1   3   7     1133.59     1156.29     17.46 o 
   2   3   7      372.51      374.68      7.08 o 
   3   3   7      167.34      163.55      5.00 o 
   4   3   7       29.37       38.30      2.76 o 
   5   3   7       50.35       48.38      3.31 o 
   6   3   7       18.85       24.87      2.93 o 
   7   3   7       21.81       23.21      3.12 o 
   8   3   7      258.28      249.42     10.08 o 
   9   3   7      100.85      100.27      7.05 o 
  10   3   7        1.50        1.61      2.70 o 
  11   3   7        4.33        5.18      3.09 o 
  12   3   7        2.69        3.78      3.90 o 
 -11   4   7        5.08       -0.74      6.05 o 
 -10   4   7       30.58       41.23      7.12 o 
  -9   4   7       51.99       69.08      8.44 o 
  -8   4   7       63.06       79.38      8.56 o 
  -7   4   7        0.82       -4.19      2.79 o 
  -6   4   7      462.13      478.76     15.99 o 
  -5   4   7       86.46       87.52      4.63 o 
  -4   4   7       91.55      105.71      4.88 o 
  -3   4   7      259.63      244.13      9.15 o 
  -2   4   7      190.88      168.26      7.06 o 
  -1   4   7      372.01      393.81      8.81 o 
   0   4   7      115.40      101.86      4.62 o 
   1   4   7      365.57      380.52      9.02 o 
   2   4   7      193.21      168.68      7.16 o 
   3   4   7      259.97      243.63      6.49 o 
   4   4   7       89.02      107.65      7.41 o 
   5   4   7       86.93       96.80      5.30 o 
   6   4   7      459.38      447.79     11.01 o 
   7   4   7        0.81        2.96      3.23 o 
   8   4   7       65.94       63.08      5.67 o 
   9   4   7       50.18       54.73      6.10 o 
  10   4   7       31.66       41.80      6.16 o 
  11   4   7        4.69        5.96      4.76 o 
 -11   5   7        3.06       14.43      9.27 o 
 -10   5   7        9.30       10.27      7.45 o 
  -9   5   7       70.37       49.75     11.41 o 
  -8   5   7       90.39       94.05      9.23 o 
  -7   5   7       18.38       32.48      5.90 o 
  -6   5   7      178.80      160.31     17.97 o 
  -5   5   7      207.62      205.69     13.92 o 
  -4   5   7      644.26      590.82     18.79 o 
  -3   5   7      288.38      282.96      7.41 o 
  -2   5   7       83.64      102.39      4.90 o 
  -1   5   7      399.78      419.07     13.31 o 
   0   5   7       23.22       27.80      3.20 o 
   1   5   7      391.82      421.14     15.57 o 
   2   5   7       89.80      116.14      6.56 o 
   3   5   7      282.11      274.81      9.71 o 
   4   5   7      636.06      587.90     21.33 o 
   5   5   7      211.78      227.74      7.52 o 
   6   5   7      171.80      158.78      6.98 o 
   7   5   7       16.50       14.45      3.74 o 
   8   5   7       90.53       91.48      6.47 o 
   9   5   7       68.37       62.26      6.30 o 
  10   5   7        9.72        5.89      4.15 o 
  11   5   7        2.45        3.88      3.92 o 
 -11   6   7        2.89        5.58      7.15 o 
 -10   6   7        9.45       12.37      8.19 o 
  -9   6   7       57.39       74.25     13.03 o 
  -8   6   7       25.52       36.83     10.16 o 
  -7   6   7      119.20      113.12     14.47 o 
  -6   6   7       18.46       13.49      4.25 o 
  -5   6   7      143.21      132.52      7.91 o 
  -4   6   7       95.50       93.75      6.29 o 
  -3   6   7      232.66      197.54      7.95 o 
  -2   6   7      395.22      395.96     14.01 o 
  -1   6   7      123.91      101.21      7.37 o 
   0   6   7       58.13       43.11      3.81 o 
   1   6   7      118.71      104.60      6.40 o 
   2   6   7      393.06      373.55     12.78 o 
   3   6   7      237.73      222.21      9.06 o 
   4   6   7       97.84       94.86      6.98 o 
   5   6   7      139.66      139.29      8.58 o 
   6   6   7       19.43       17.96      4.23 o 
   7   6   7      122.22      132.62      9.07 o 
   8   6   7       24.28       17.87      4.40 o 
   9   6   7       60.41       78.69      8.10 o 
  10   6   7        9.41       14.11      5.91 o 
  11   6   7        3.11        3.16      5.20 o 
 -10   7   7        2.61       12.54      7.85 o 
  -9   7   7        7.07        2.72      6.03 o 
  -8   7   7       69.40       62.76     11.90 o 
  -7   7   7       52.82       41.84      9.63 o 
  -6   7   7       23.17       25.44      8.13 o 
  -5   7   7        0.24        5.33      5.56 o 
  -4   7   7        4.90        6.01      2.97 o 
  -3   7   7      284.62      249.94      9.37 o 
  -2   7   7      125.66      137.22      8.71 o 
  -1   7   7      323.46      294.71     10.36 o 
   0   7   7       31.04       25.15      4.31 o 
   1   7   7      329.99      308.05      8.99 o 
   2   7   7      123.39      138.36      6.65 o 
   3   7   7      294.15      282.01     10.35 o 
   4   7   7        4.16        7.18      3.36 o 
   5   7   7        0.53        1.39      2.83 o 
   6   7   7       22.95       39.37      5.84 o 
   7   7   7       52.23       52.61      6.43 o 
   8   7   7       68.91       63.86      7.26 o 
   9   7   7        6.57        4.57      4.07 o 
  10   7   7        2.53        0.91      8.04 o 
  -9   8   7       17.78       20.22      8.78 o 
  -8   8   7       18.01       24.97      8.89 o 
  -7   8   7       14.90       17.95      7.70 o 
  -6   8   7        5.84       -4.77      4.69 o 
  -5   8   7       52.69       56.73     10.86 o 
  -4   8   7      108.46      105.09      9.09 o 
  -3   8   7       26.94       31.52      5.94 o 
  -2   8   7       10.76       11.10      3.52 o 
  -1   8   7       20.38       26.62      4.46 o 
   0   8   7       89.36       81.80      6.88 o 
   1   8   7       19.18       18.77      4.15 o 
   2   8   7       11.41        8.78      3.57 o 
   3   8   7       24.72       32.79      4.27 o 
   4   8   7      109.90      120.42      8.20 o 
   5   8   7       54.48       53.63      6.23 o 
   6   8   7        5.84        6.10      3.88 o 
   7   8   7       15.40       15.32      4.71 o 
   8   8   7       18.38       22.99      5.45 o 
   9   8   7       17.30       19.21      5.37 o 
  -8   9   7        3.96       16.36      8.27 o 
  -7   9   7       27.65       34.69     10.03 o 
  -6   9   7        2.36        3.44      6.36 o 
  -5   9   7        7.37        8.80      6.15 o 
  -4   9   7       37.88       41.78      6.68 o 
  -3   9   7       19.15       14.89      7.23 o 
  -2   9   7       13.27       18.64      5.34 o 
  -1   9   7       26.34       33.63      6.57 o 
   0   9   7      167.47      192.21      9.70 o 
   1   9   7       27.00       35.62      5.37 o 
   2   9   7       12.24       13.87      4.10 o 
   3   9   7       18.78       24.27      4.73 o 
   4   9   7       38.67       48.21      6.84 o 
   5   9   7        6.89        8.37      3.91 o 
   6   9   7        2.69        0.34      3.37 o 
   7   9   7       28.09       20.70      4.95 o 
   8   9   7        3.89        1.49      3.80 o 
  -7  10   7        4.16        4.35      6.00 o 
  -6  10   7        5.71        5.11      5.77 o 
  -5  10   7        0.04       -3.73      5.41 o 
  -4  10   7       15.34       20.23      7.78 o 
  -3  10   7       10.27       13.10      8.56 o 
  -2  10   7        2.08        4.14      7.18 o 
  -1  10   7        9.22       16.37      5.40 o 
   0  10   7       21.69       29.29      6.67 o 
   1  10   7        9.72       13.05      5.30 o 
   2  10   7        2.06        3.59      3.50 o 
   3  10   7       10.38        8.40      3.82 o 
   4  10   7       14.21       16.18      5.98 o 
   5  10   7        0.07        6.95      3.66 o 
   6  10   7        5.90        5.99      5.31 o 
   7  10   7        4.29        8.32      5.64 o 
  -6  11   7        3.79        0.32      6.47 o 
  -5  11   7        0.10        4.73      6.26 o 
  -4  11   7       28.63       30.27      6.68 o 
  -3  11   7        7.75       15.64      5.30 o 
  -2  11   7        0.28        4.63      4.26 o 
  -1  11   7       11.29       17.37      5.87 o 
   0  11   7        2.82        5.01      5.51 o 
   1  11   7       11.31       17.42      6.15 o 
   2  11   7        0.39       -4.21      4.06 o 
   3  11   7        7.47       12.98      5.29 o 
   4  11   7       28.56       29.72      5.71 o 
   5  11   7        0.12        4.21      4.49 o 
   6  11   7        4.19        7.16      4.22 o 
  -4  12   7       22.46       43.96     10.84 o 
  -3  12   7        6.00        9.41      9.07 o 
  -2  12   7       17.86       26.10      6.63 o 
  -1  12   7        0.64       -1.30      4.23 o 
   0  12   7        7.69       18.38      6.40 o 
   1  12   7        0.62        9.63      5.23 o 
   2  12   7       18.23       27.09      6.84 o 
   3  12   7        6.10       13.25      5.90 o 
   4  12   7       22.56       28.30      7.44 o 
   0   0   8        5.60        6.30      1.99 o 
   1   0   8       81.51       74.39      5.13 o 
   2   0   8       34.17       35.70      3.57 o 
   3   0   8      561.19      550.92     12.07 o 
   4   0   8      178.62      172.55      6.80 o 
   5   0   8      158.05      162.65      7.08 o 
   6   0   8       99.11      117.64      6.82 o 
   7   0   8       36.59       34.62      4.68 o 
   8   0   8      248.50      248.04      9.82 o 
   9   0   8       19.73       18.11      4.15 o 
  10   0   8        6.87       17.04      4.40 o 
  11   0   8        0.11        1.51      3.55 o 
  12   0   8       19.68       25.79      6.69 o 
 -12   1   8        8.09       11.70      5.40 o 
 -11   1   8       35.52       37.29      7.55 o 
 -10   1   8        8.66       17.31      4.24 o 
  -9   1   8      127.63      141.36     11.28 o 
  -8   1   8       65.98       60.11      5.93 o 
  -7   1   8      438.82      429.01     12.47 o 
  -6   1   8       22.76       31.09      4.06 o 
  -5   1   8      104.24       98.39      6.41 o 
  -4   1   8       51.78       48.89      4.40 o 
  -3   1   8      328.06      325.63      9.06 o 
  -2   1   8       70.46       66.14      5.71 o 
  -1   1   8       22.31       24.15      3.06 o 
   0   1   8      146.12      191.39      6.04 o 
   1   1   8       24.13       24.38      2.28 o 
   2   1   8       64.08       57.55      3.68 o 
   3   1   8      332.13      331.99     12.66 o 
   4   1   8       54.62       55.16      4.43 o 
   5   1   8      104.03       90.87      6.49 o 
   6   1   8       22.97       23.21      3.72 o 
   7   1   8      433.35      426.53     12.46 o 
   8   1   8       65.45       61.90      6.50 o 
   9   1   8      133.20      124.02      8.18 o 
  10   1   8        8.83       10.90      3.97 o 
  11   1   8       34.99       44.67      6.21 o 
  12   1   8        7.93        4.87      4.01 o 
 -12   2   8       11.72       13.25      6.80 o 
 -11   2   8       13.95       20.73      6.12 o 
 -10   2   8        1.16        3.00      4.03 o 
  -9   2   8       80.08       80.91      6.90 o 
  -8   2   8       16.65       12.36      3.61 o 
  -7   2   8       45.90       56.15      5.62 o 
  -6   2   8      100.82       96.76      6.51 o 
  -5   2   8      431.06      425.39     11.44 o 
  -4   2   8       65.89       75.41      5.29 o 
  -3   2   8      496.41      467.03     11.29 o 
  -2   2   8      884.98      857.17     14.72 o 
  -1   2   8      510.68      548.92     10.76 o 
   0   2   8      665.56      608.98     20.09 o 
   1   2   8      500.59      510.55      8.77 o 
   2   2   8      869.57      854.87     13.33 o 
   3   2   8      498.87      505.27      9.97 o 
   4   2   8       70.97       67.05      4.21 o 
   5   2   8      433.27      412.93     10.57 o 
   6   2   8      100.07       96.61      5.62 o 
   7   2   8       45.45       55.40      4.91 o 
   8   2   8       18.08       14.66      4.06 o 
   9   2   8       75.81       69.49      5.78 o 
  10   2   8        1.08        1.41      2.90 o 
  11   2   8       13.54       26.75      4.31 o 
  12   2   8       11.92       15.38      6.33 o 
 -11   3   8       10.85        7.47      4.83 o 
 -10   3   8       23.98       27.39      6.76 o 
  -9   3   8        1.20        4.12      4.18 o 
  -8   3   8        6.48        4.59      4.38 o 
  -7   3   8      325.42      339.00     14.08 o 
  -6   3   8      431.87      379.96     13.62 o 
  -5   3   8      182.17      181.90      9.04 o 
  -4   3   8      316.43      288.25      9.51 o 
  -3   3   8      227.80      216.71      6.61 o 
  -2   3   8      163.24      162.68      5.80 o 
  -1   3   8       86.06       86.56      7.81 o 
   0   3   8      359.72      419.26      9.42 o 
   1   3   8       89.09       81.90      4.64 o 
   2   3   8      163.20      158.81      7.13 o 
   3   3   8      223.91      192.59      8.30 o 
   4   3   8      319.41      302.21     10.38 o 
   5   3   8      184.28      187.98      8.57 o 
   6   3   8      437.04      362.45     10.00 o 
   7   3   8      326.15      321.37      9.84 o 
   8   3   8        6.36       10.05      3.31 o 
   9   3   8        1.28        2.87      3.06 o 
  10   3   8       24.43       26.21      5.11 o 
  11   3   8       11.29       11.09      4.66 o 
 -11   4   8       32.23       38.49     11.18 o 
 -10   4   8       69.15       66.16      8.97 o 
  -9   4   8       11.99       15.47      5.41 o 
  -8   4   8       21.38       21.32      5.63 o 
  -7   4   8       69.21       61.51      8.62 o 
  -6   4   8      139.33      128.80      9.62 o 
  -5   4   8      231.46      243.23     10.92 o 
  -4   4   8      115.24      106.21      5.24 o 
  -3   4   8      413.06      427.65     16.92 o 
  -2   4   8      284.35      251.35      7.30 o 
  -1   4   8      272.39      239.29      7.14 o 
   0   4   8      595.65      605.54     17.57 o 
   1   4   8      260.79      235.64      7.29 o 
   2   4   8      284.19      239.89      8.89 o 
   3   4   8      422.19      408.89     12.21 o 
   4   4   8      113.21       84.41      8.05 o 
   5   4   8      228.51      244.90     10.00 o 
   6   4   8      137.65      147.78      8.01 o 
   7   4   8       70.87       53.74      5.17 o 
   8   4   8       21.50       30.38      4.32 o 
   9   4   8       12.28       11.82      3.48 o 
  10   4   8       69.38       81.86      8.13 o 
  11   4   8       32.83       41.43      6.26 o 
 -11   5   8       49.52       46.89     11.82 o 
 -10   5   8        5.79       10.18      7.53 o 
  -9   5   8       87.61       75.46     13.09 o 
  -8   5   8       13.30       18.60      5.41 o 
  -7   5   8       34.72       54.72      7.30 o 
  -6   5   8      187.47      204.27     10.99 o 
  -5   5   8       61.53       55.86      6.66 o 
  -4   5   8      181.99      172.00      8.25 o 
  -3   5   8      320.44      319.05     11.10 o 
  -2   5   8       32.60       50.59      4.54 o 
  -1   5   8      344.00      349.62     10.23 o 
   0   5   8      489.72      475.43     10.69 o 
   1   5   8      344.85      350.54      9.29 o 
   2   5   8       31.30       38.63      4.10 o 
   3   5   8      325.31      302.54     10.68 o 
   4   5   8      178.64      191.11      8.87 o 
   5   5   8       61.43       55.37      6.02 o 
   6   5   8      181.25      181.90      9.32 o 
   7   5   8       34.20       45.21      6.03 o 
   8   5   8       13.65       15.71      4.51 o 
   9   5   8       87.87       99.95      8.88 o 
  10   5   8        5.80       16.47      5.75 o 
  11   5   8       49.00       60.64     14.71 o 
 -10   6   8        4.21       -1.70      6.26 o 
  -9   6   8       64.52       59.30     12.11 o 
  -8   6   8       60.06       40.78     10.44 o 
  -7   6   8        6.96       12.84      6.47 o 
  -6   6   8       65.95       57.75      7.20 o 
  -5   6   8       63.32       63.03      7.36 o 
  -4   6   8      550.42      561.65     18.69 o 
  -3   6   8      280.36      267.24     20.46 o 
  -2   6   8      286.03      277.99      9.88 o 
  -1   6   8      370.56      326.90     13.62 o 
   0   6   8       24.09       19.12      3.24 o 
   1   6   8      369.16      346.52      9.59 o 
   2   6   8      296.87      287.51      8.97 o 
   3   6   8      282.45      289.70     10.59 o 
   4   6   8      541.83      519.87     15.01 o 
   5   6   8       67.25       63.45      6.61 o 
   6   6   8       68.59       66.99      6.92 o 
   7   6   8        6.58        3.69      3.59 o 
   8   6   8       62.40       47.33      6.61 o 
   9   6   8       63.88       61.33      7.47 o 
  10   6   8        4.35        5.41      5.13 o 
 -10   7   8       15.03       12.41      7.96 o 
  -9   7   8       24.89       20.58      9.04 o 
  -8   7   8       57.64       57.77     11.94 o 
  -7   7   8       20.76       14.15      6.98 o 
  -6   7   8      116.68      117.92     14.64 o 
  -5   7   8       75.84       84.06      8.36 o 
  -4   7   8        7.82        5.77      2.88 o 
  -3   7   8      169.42      168.00      8.07 o 
  -2   7   8      265.19      225.75      9.36 o 
  -1   7   8       83.04       99.46      7.22 o 
   0   7   8      745.17      732.59     17.98 o 
   1   7   8       82.79       90.90      5.88 o 
   2   7   8      272.69      240.82      8.55 o 
   3   7   8      169.87      162.74      7.66 o 
   4   7   8        8.13       13.07      3.63 o 
   5   7   8       78.23       79.51      7.22 o 
   6   7   8      116.78      129.75      9.17 o 
   7   7   8       20.51       18.18      4.80 o 
   8   7   8       57.87       55.53      6.98 o 
   9   7   8       24.08       28.23      5.67 o 
  10   7   8       15.79       13.84      6.20 o 
  -9   8   8        1.78       -3.59      6.64 o 
  -8   8   8      118.09      121.48     16.74 o 
  -7   8   8       42.40       36.79      9.80 o 
  -6   8   8       20.07       19.88      7.38 o 
  -5   8   8        5.44        6.62      5.81 o 
  -4   8   8       35.32       34.73     10.49 o 
  -3   8   8       79.73       75.10      6.76 o 
  -2   8   8      217.57      192.74     12.55 o 
  -1   8   8      126.83      120.04     10.29 o 
   0   8   8       93.30       74.74      7.00 o 
   1   8   8      130.15      129.16      8.63 o 
   2   8   8      210.70      172.91      9.68 o 
   3   8   8       80.34       77.89      6.08 o 
   4   8   8       36.31       38.57      5.55 o 
   5   8   8        5.76        6.60      3.53 o 
   6   8   8       19.29       21.14      4.77 o 
   7   8   8       43.16       48.44      7.25 o 
   8   8   8      115.86      123.28      9.85 o 
   9   8   8        1.99        3.20      4.43 o 
  -8   9   8        8.56       11.31      6.92 o 
  -7   9   8       12.52       14.89      7.74 o 
  -6   9   8        7.83       15.44      7.15 o 
  -5   9   8       13.50       13.98      7.11 o 
  -4   9   8       21.09       26.58      5.84 o 
  -3   9   8        1.43        1.29      4.12 o 
  -2   9   8        8.32       15.96      5.21 o 
  -1   9   8       39.43       46.81      5.81 o 
   0   9   8        7.36       18.45      4.40 o 
   1   9   8       38.19       37.76      7.07 o 
   2   9   8        7.15       12.68      4.89 o 
   3   9   8        1.32        3.57      3.35 o 
   4   9   8       20.97       34.30      5.62 o 
   5   9   8       14.01       12.40      4.40 o 
   6   9   8        8.06        8.48      3.99 o 
   7   9   8       12.64       11.68      4.61 o 
   8   9   8        9.02       12.44      4.73 o 
  -7  10   8       21.98       22.70      9.29 o 
  -6  10   8        5.28       -2.57      5.47 o 
  -5  10   8        5.39        6.34      6.22 o 
  -4  10   8       13.46       19.31      5.75 o 
  -3  10   8       10.71        5.72      4.41 o 
  -2  10   8       17.51       21.79      5.88 o 
  -1  10   8       43.16       45.35      8.79 o 
   0  10   8        0.58       -1.84      6.51 o 
   1  10   8       42.76       45.81      8.05 o 
   2  10   8       17.66       24.52      5.75 o 
   3  10   8       11.14       17.26      4.85 o 
   4  10   8       13.59       23.10      5.55 o 
   5  10   8        5.59        3.91      3.97 o 
   6  10   8        5.61        6.98      5.27 o 
   7  10   8       21.56       19.85      6.80 o 
  -5  11   8        0.45        6.15      6.24 o 
  -4  11   8       11.39       16.68      8.72 o 
  -3  11   8        9.23        7.60      5.11 o 
  -2  11   8       24.71       31.36      7.09 o 
  -1  11   8        1.61        5.06      4.45 o 
   0  11   8       23.26       31.79      7.56 o 
   1  11   8        1.95       -0.53      4.65 o 
   2  11   8       24.98       13.96      6.30 o 
   3  11   8        9.54       16.43      6.24 o 
   4  11   8       11.10        5.97      4.42 o 
   5  11   8        0.50        1.12      3.82 o 
  -3  12   8       32.77       36.67      8.07 o 
  -2  12   8        0.95        4.43      4.93 o 
  -1  12   8        5.93        6.88      4.88 o 
   0  12   8        4.48        8.29      5.70 o 
   1  12   8        5.50       11.78      5.93 o 
   2  12   8        0.95        5.12      5.15 o 
   3  12   8       32.50       33.94      8.26 o 
   1   0   9     1850.48     1795.74     67.68 o 
   2   0   9      971.39     1022.87     22.55 o 
   3   0   9      287.02      298.81     14.38 o 
   4   0   9        3.19        7.73      2.54 o 
   5   0   9      123.95      117.30      6.59 o 
   6   0   9        1.12        1.28      2.53 o 
   7   0   9       34.67       49.69      9.08 o 
   8   0   9       15.88       20.53      4.34 o 
   9   0   9       24.07       26.77      4.69 o 
  10   0   9       17.95       18.43      4.28 o 
  11   0   9        1.74        4.67      3.64 o 
 -11   1   9        4.69        5.18      4.89 o 
 -10   1   9       41.95       50.38      6.42 o 
  -9   1   9        3.03        6.40      3.37 o 
  -8   1   9       15.27       14.68      4.47 o 
  -7   1   9      129.19      151.22      9.42 o 
  -6   1   9       44.66       50.96      5.52 o 
  -5   1   9       76.16       69.05      5.68 o 
  -4   1   9      504.73      487.12     12.34 o 
  -3   1   9      494.81      469.09     13.72 o 
  -2   1   9      204.62      185.83      8.01 o 
  -1   1   9       77.25       76.69      3.57 o 
   0   1   9      149.95      144.75      4.64 o 
   1   1   9       71.45       70.22      3.50 o 
   2   1   9      208.42      191.50      6.52 o 
   3   1   9      503.28      486.99     19.23 o 
   4   1   9      501.87      493.61     11.98 o 
   5   1   9       75.75       74.14      5.54 o 
   6   1   9       46.41       47.00      4.97 o 
   7   1   9      127.78      142.91      7.94 o 
   8   1   9       14.88       29.22      7.12 o 
   9   1   9        2.51        3.69      3.16 o 
  10   1   9       42.24       47.87      6.09 o 
  11   1   9        4.45        6.49      6.85 o 
 -11   2   9       16.56       25.24      6.55 o 
 -10   2   9       26.35       25.39      6.75 o 
  -9   2   9        1.55        6.85      4.57 o 
  -8   2   9      113.14      126.67      8.22 o 
  -7   2   9       69.75       85.91      6.75 o 
  -6   2   9      169.47      156.32      7.70 o 
  -5   2   9      735.23      735.77     17.04 o 
  -4   2   9       28.23       30.93      4.07 o 
  -3   2   9       14.93       24.46      3.68 o 
  -2   2   9      271.29      256.81     12.46 o 
  -1   2   9      192.27      170.79      6.67 o 
   0   2   9      279.06      241.35     10.08 o 
   1   2   9      192.18      169.98      6.13 o 
   2   2   9      276.37      220.95      8.90 o 
   3   2   9       13.12       22.42      3.82 o 
   4   2   9       28.22       31.97      5.08 o 
   5   2   9      729.74      727.55     18.05 o 
   6   2   9      172.05      146.87     18.37 o 
   7   2   9       68.77       80.76      9.06 o 
   8   2   9      107.38      106.59     10.45 o 
   9   2   9        1.46        8.14      4.90 o 
  10   2   9       26.17       14.97      5.57 o 
  11   2   9       16.87       22.10      8.48 o 
 -11   3   9        0.31       -4.10      4.12 o 
 -10   3   9       24.64       31.62      6.93 o 
  -9   3   9      139.69      149.26     11.72 o 
  -8   3   9      133.60      150.28     11.27 o 
  -7   3   9       83.19       68.44      8.14 o 
  -6   3   9       32.02       40.96      5.63 o 
  -5   3   9       60.53       65.48      6.29 o 
  -4   3   9       61.82       65.74      5.36 o 
  -3   3   9       40.84       51.35      4.15 o 
  -2   3   9       37.77       37.80      3.66 o 
  -1   3   9       21.79       21.07      2.98 o 
   0   3   9       96.33       92.82      5.08 o 
   1   3   9       22.33       20.08      3.03 o 
   2   3   9       36.02       40.55      4.80 o 
   3   3   9       42.59       43.21      5.03 o 
   4   3   9       64.48       69.12      6.30 o 
   5   3   9       61.63       60.65      6.28 o 
   6   3   9       31.77       38.42      5.46 o 
   7   3   9       85.04       69.80      7.01 o 
   8   3   9      129.70      146.22     12.64 o 
   9   3   9      139.11      126.14     11.93 o 
  10   3   9       24.43       39.88     14.34 o 
  11   3   9        0.24        9.04      5.23 o 
 -11   4   9       11.14        9.93      8.25 o 
 -10   4   9        8.45        7.70      5.14 o 
  -9   4   9       40.33       36.87      7.29 o 
  -8   4   9        3.75        5.45      5.60 o 
  -7   4   9       32.20       33.13      6.32 o 
  -6   4   9      475.60      450.99     22.07 o 
  -5   4   9      140.59      137.05      9.63 o 
  -4   4   9       65.75       69.29      4.78 o 
  -3   4   9       53.92       52.32      4.20 o 
  -2   4   9      260.01      235.20     19.59 o 
  -1   4   9       25.44       28.79      3.45 o 
   0   4   9       14.86       24.88      3.20 o 
   1   4   9       24.13       28.34      3.36 o 
   2   4   9      258.86      263.19      8.34 o 
   3   4   9       57.76       55.84      5.93 o 
   4   4   9       59.16       59.88      8.51 o 
   5   4   9      137.90      156.46      8.88 o 
   6   4   9      469.17      478.04     15.19 o 
   7   4   9       30.12       29.52      5.21 o 
   8   4   9        4.68       12.26      4.47 o 
   9   4   9       39.89       35.28      6.31 o 
  10   4   9        8.70       13.69      5.96 o 
  11   4   9       11.00       21.00      6.34 o 
 -10   5   9       27.47       25.76      8.91 o 
  -9   5   9       40.10       57.54     12.54 o 
  -8   5   9       11.71       19.18      5.36 o 
  -7   5   9        4.32        2.46      6.26 o 
  -6   5   9       18.58       16.28      5.00 o 
  -5   5   9       37.20       49.15      6.72 o 
  -4   5   9       86.65       90.37      6.64 o 
  -3   5   9       46.64       46.65      5.71 o 
  -2   5   9      574.75      560.68     15.05 o 
  -1   5   9      128.86      124.39      6.02 o 
   0   5   9      836.48      818.91     17.95 o 
   1   5   9      128.07      122.15      6.15 o 
   2   5   9      588.94      558.07     13.08 o 
   3   5   9       47.10       47.11      5.56 o 
   4   5   9       86.06       91.20      7.44 o 
   5   5   9       36.13       42.97      5.78 o 
   6   5   9       18.49       16.91      4.50 o 
   7   5   9        3.53        2.15      3.63 o 
   8   5   9       12.33       13.66      4.61 o 
   9   5   9       39.64       25.17      5.60 o 
  10   5   9       26.68       39.09     12.66 o 
 -10   6   9        2.32        2.91      6.83 o 
  -9   6   9        6.29        4.65      6.43 o 
  -8   6   9       56.67       33.99      9.74 o 
  -7   6   9        9.65       13.47      5.43 o 
  -6   6   9       16.24       20.93      5.34 o 
  -5   6   9       41.57       42.28      6.57 o 
  -4   6   9       14.73       13.90      3.76 o 
  -3   6   9      227.27      214.21      9.06 o 
  -2   6   9      204.36      201.51      8.81 o 
  -1   6   9       80.62       83.45      7.82 o 
   0   6   9       91.97      100.37      8.04 o 
   1   6   9       80.33       87.24      5.81 o 
   2   6   9      196.48      185.15      7.61 o 
   3   6   9      225.94      223.33      8.58 o 
   4   6   9       15.24       11.74      3.93 o 
   5   6   9       43.64       41.18      5.94 o 
   6   6   9       17.20       22.07      4.82 o 
   7   6   9        9.31        6.42      4.04 o 
   8   6   9       56.45       52.15      7.03 o 
   9   6   9        6.29        9.41      4.40 o 
  10   6   9        2.32        4.51      5.14 o 
  -9   7   9        1.41       -7.22      4.82 o 
  -8   7   9        2.54        8.10      6.94 o 
  -7   7   9       26.84       25.63      8.49 o 
  -6   7   9        4.11        3.39      5.09 o 
  -5   7   9        4.18        7.60      4.10 o 
  -4   7   9       20.27       32.69      4.73 o 
  -3   7   9       81.03       71.20      6.83 o 
  -2   7   9        9.81        6.54      3.28 o 
  -1   7   9      182.55      184.71     10.32 o 
   0   7   9       55.57       62.81      6.46 o 
   1   7   9      184.50      184.67      7.65 o 
   2   7   9       10.57        5.43      3.36 o 
   3   7   9       83.65       84.99      6.26 o 
   4   7   9       19.26       29.85      5.03 o 
   5   7   9        4.19        3.60      3.51 o 
   6   7   9        4.30        6.67      3.83 o 
   7   7   9       27.63       20.70      6.95 o 
   8   7   9        2.16       -0.05      3.77 o 
   9   7   9        1.59        4.21      4.46 o 
  -8   8   9        5.21        3.56      6.98 o 
  -7   8   9       41.01       47.82     11.05 o 
  -6   8   9       46.31       37.83      9.67 o 
  -5   8   9        8.89       11.20      6.98 o 
  -4   8   9       29.99       34.43      6.50 o 
  -3   8   9       36.09       45.82      5.52 o 
  -2   8   9        5.08        4.99      3.29 o 
  -1   8   9      153.28      148.91      8.86 o 
   0   8   9        3.47        0.80      3.17 o 
   1   8   9      149.26      133.98      9.11 o 
   2   8   9        5.16        8.47      3.67 o 
   3   8   9       35.32       42.67      6.72 o 
   4   8   9       29.75       34.25      4.63 o 
   5   8   9        8.78       10.65      5.66 o 
   6   8   9       46.43       51.71      6.79 o 
   7   8   9       40.49       46.01      7.96 o 
   8   8   9        5.53        0.84      4.01 o 
  -7   9   9       10.41       25.86      9.80 o 
  -6   9   9        9.70        3.10      5.90 o 
  -5   9   9       17.75       17.42      8.34 o 
  -4   9   9        1.21        0.53      5.96 o 
  -3   9   9        5.96        4.47      4.18 o 
  -2   9   9       22.97       21.18      7.17 o 
  -1   9   9        6.03        7.87      3.71 o 
   0   9   9        0.02        0.08      3.25 o 
   1   9   9        5.48        5.17      3.45 o 
   2   9   9       23.06       20.96      4.93 o 
   3   9   9        6.83        1.80      3.58 o 
   4   9   9        1.41        4.33      3.84 o 
   5   9   9       17.84       26.69      7.02 o 
   6   9   9       10.08       10.44      4.32 o 
   7   9   9       11.36       13.32      4.81 o 
  -6  10   9       17.56       18.31      8.51 o 
  -5  10   9       17.40       29.66      9.72 o 
  -4  10   9       18.10       31.40      9.61 o 
  -3  10   9       20.79       24.39      6.40 o 
  -2  10   9       13.35       22.23      6.44 o 
  -1  10   9       11.46       10.22      5.41 o 
   0  10   9        0.81        3.65      7.45 o 
   1  10   9       11.64       13.01      4.40 o 
   2  10   9       13.07       28.35      5.68 o 
   3  10   9       20.73       26.04      5.68 o 
   4  10   9       18.37       26.44      8.26 o 
   5  10   9       18.27       15.76      5.09 o 
   6  10   9       17.67       12.48      4.90 o 
  -4  11   9        0.85       -0.81      6.32 o 
  -3  11   9       30.81       42.30      8.23 o 
  -2  11   9       20.42       15.47      5.94 o 
  -1  11   9       13.78       11.62      5.72 o 
   0  11   9       39.74       54.02      9.39 o 
   1  11   9       13.58       22.40      6.96 o 
   2  11   9       21.21       18.08     11.31 o 
   3  11   9       30.55       37.69      6.61 o 
   4  11   9        0.75       -4.58      4.92 o 
  -1  12   9       16.90       15.96      6.36 o 
   0  12   9        3.68       -2.59      4.78 o 
   1  12   9       17.38       32.35      8.42 o 
   0   0  10      248.85      247.05      9.20 o 
   1   0  10        2.00        2.69      1.55 o 
   2   0  10      329.83      333.89     10.11 o 
   3   0  10      581.85      546.74     12.89 o 
   4   0  10      827.12      857.62     23.55 o 
   5   0  10      100.90      121.91      7.18 o 
   6   0  10        1.93       -1.55      2.58 o 
   7   0  10       23.37       20.29      4.20 o 
   8   0  10       98.41       99.16     14.20 o 
   9   0  10       76.13       69.69      7.08 o 
  10   0  10        7.74        4.94      3.69 o 
  11   0  10        0.00        8.03      5.00 o 
 -11   1  10        6.54       20.58      6.07 o 
 -10   1  10       26.21       26.50      5.14 o 
  -9   1  10        6.94        9.25      3.82 o 
  -8   1  10      117.80      132.96      8.73 o 
  -7   1  10       48.85       55.62      5.91 o 
  -6   1  10       67.15       81.33      7.48 o 
  -5   1  10      115.56      111.16      7.87 o 
  -4   1  10      201.26      206.22      8.20 o 
  -3   1  10        6.02        3.69      2.27 o 
  -2   1  10      273.14      252.75      9.47 o 
  -1   1  10      287.32      260.44      9.24 o 
   0   1  10      353.70      349.12      7.83 o 
   1   1  10      287.60      256.21      6.61 o 
   2   1  10      287.75      264.11     14.87 o 
   3   1  10        6.44        5.15      5.84 o 
   4   1  10      194.59      197.84     11.09 o 
   5   1  10      114.30      118.16      9.82 o 
   6   1  10       68.32       75.92      8.63 o 
   7   1  10       48.93       46.84      7.33 o 
   8   1  10      114.94      128.67     16.26 o 
   9   1  10        7.79       16.43      5.64 o 
  10   1  10       26.73       24.76     10.08 o 
  11   1  10        6.30       17.78      6.74 o 
 -11   2  10        7.05       13.31      5.63 o 
 -10   2  10        1.66       -1.73      4.28 o 
  -9   2  10       20.65       18.06      5.68 o 
  -8   2  10        2.19       -0.64      2.93 o 
  -7   2  10       72.45       69.63      6.45 o 
  -6   2  10       62.80       54.82      5.81 o 
  -5   2  10      367.70      330.22     10.78 o 
  -4   2  10      351.84      296.69      9.82 o 
  -3   2  10       99.92       99.75      5.96 o 
  -2   2  10       36.78       33.00      3.97 o 
  -1   2  10       29.99       27.41      3.77 o 
   0   2  10      204.01      208.31      9.29 o 
   1   2  10       29.90       23.45      3.38 o 
   2   2  10       38.23       35.45      7.63 o 
   3   2  10       96.86      111.90     10.37 o 
   4   2  10      352.18      351.50     21.07 o 
   5   2  10      362.45      323.43     14.40 o 
   6   2  10       61.01       67.58      8.41 o 
   7   2  10       76.63       60.08      8.53 o 
   8   2  10        1.89       -2.84      3.94 o 
   9   2  10       21.07       16.42     10.95 o 
  10   2  10        1.78        0.90      4.39 o 
  11   2  10        7.28        5.08      8.72 o 
 -10   3  10        1.82        5.13      4.99 o 
  -9   3  10       17.93        9.67      7.46 o 
  -8   3  10       15.72       24.11      5.74 o 
  -7   3  10        9.89       11.81      6.40 o 
  -6   3  10       48.37       43.75      5.28 o 
  -5   3  10      106.55      104.93      7.00 o 
  -4   3  10       20.11       26.29      4.06 o 
  -3   3  10      252.89      249.15      8.98 o 
  -2   3  10      130.52      130.71      7.13 o 
  -1   3  10       76.67       72.53      4.94 o 
   0   3  10       68.13       62.32      5.92 o 
   1   3  10       78.94       70.06      4.90 o 
   2   3  10      132.32      121.68      6.11 o 
   3   3  10      246.85      258.98     12.14 o 
   4   3  10       18.62       20.51      4.47 o 
   5   3  10      104.56      113.75      8.33 o 
   6   3  10       47.46       41.94      5.94 o 
   7   3  10       10.18        9.75      4.04 o 
   8   3  10       15.97       13.85      5.29 o 
   9   3  10       17.39       14.81      6.38 o 
  10   3  10        1.82        1.32      4.80 o 
 -10   4  10        5.48        4.82      6.86 o 
  -9   4  10       37.32       46.05      7.79 o 
  -8   4  10        2.11        7.98      7.31 o 
  -7   4  10       44.10       54.33     20.42 o 
  -6   4  10       99.54       97.30      8.94 o 
  -5   4  10      170.19      147.23      9.70 o 
  -4   4  10      295.30      270.49     14.90 o 
  -3   4  10       95.46       95.24      5.65 o 
  -2   4  10        8.91       11.56      2.82 o 
  -1   4  10      135.47      119.89      6.16 o 
   0   4  10        5.02        6.87      2.44 o 
   1   4  10      139.45      131.95      6.32 o 
   2   4  10        8.47       10.53      2.79 o 
   3   4  10       95.16       93.08      7.25 o 
   4   4  10      297.65      259.74     10.84 o 
   5   4  10      164.60      173.54      9.72 o 
   6   4  10      101.25      108.39      8.80 o 
   7   4  10       45.32       54.91      9.41 o 
   8   4  10        1.78       -0.16      3.57 o 
   9   4  10       37.50       46.89      7.00 o 
  10   4  10        5.63       18.16      6.37 o 
 -10   5  10       14.60        8.51      7.51 o 
  -9   5  10       34.29       48.59      7.84 o 
  -8   5  10       20.51       19.14      5.71 o 
  -7   5  10       30.72       47.96      7.48 o 
  -6   5  10       10.60       15.50      4.96 o 
  -5   5  10      163.77      153.32     10.76 o 
  -4   5  10      185.31      183.52      8.50 o 
  -3   5  10      101.92       87.43      6.79 o 
  -2   5  10       13.87       15.31      3.13 o 
  -1   5  10       37.58       31.92      3.90 o 
   0   5  10       57.31       42.29      4.39 o 
   1   5  10       35.68       26.21      6.34 o 
   2   5  10       12.95        8.92      2.92 o 
   3   5  10      107.63      119.12      8.15 o 
   4   5  10      185.93      187.32     11.70 o 
   5   5  10      165.98      160.04      9.59 o 
   6   5  10       10.61       12.26      4.32 o 
   7   5  10       31.95       41.25      6.21 o 
   8   5  10       20.61       16.39      4.77 o 
   9   5  10       32.61       38.33      6.59 o 
  10   5  10       15.13       26.59     14.20 o 
  -9   6  10        0.26       -0.76      5.73 o 
  -8   6  10       26.07       16.46      8.49 o 
  -7   6  10       64.84       69.23      8.53 o 
  -6   6  10       17.56       13.79      5.90 o 
  -5   6  10       68.21       69.68     12.09 o 
  -4   6  10      109.05       92.93     12.68 o 
  -3   6  10       59.61       43.16      5.41 o 
  -2   6  10        3.91        2.54      4.25 o 
  -1   6  10       13.98       17.23      4.09 o 
   0   6  10       18.18        7.72      2.86 o 
   1   6  10       12.44       10.76      2.96 o 
   2   6  10        4.20        4.15      4.02 o 
   3   6  10       57.13       52.46      5.12 o 
   4   6  10      109.77       93.16      8.98 o 
   5   6  10       73.31       68.17      7.27 o 
   6   6  10       18.10       17.99      4.73 o 
   7   6  10       65.72       67.04      7.75 o 
   8   6  10       26.14       31.06      6.56 o 
   9   6  10        0.20        2.54      4.03 o 
  -9   7  10        5.63        4.33      7.15 o 
  -8   7  10        6.05       14.77      7.98 o 
  -7   7  10        5.52        2.04      6.43 o 
  -6   7  10       29.52       34.86      9.19 o 
  -5   7  10       29.53       49.39      7.31 o 
  -4   7  10       19.53       12.74      3.81 o 
  -3   7  10      111.38      117.17     13.08 o 
  -2   7  10       40.09       39.58      5.41 o 
  -1   7  10       37.73       48.86      5.91 o 
   0   7  10      125.17      120.89      8.48 o 
   1   7  10       40.23       54.17      6.43 o 
   2   7  10       38.03       41.13      4.71 o 
   3   7  10      111.67      104.92     10.15 o 
   4   7  10       18.40       16.41      3.76 o 
   5   7  10       28.65       42.26      6.17 o 
   6   7  10       29.88       38.61      6.24 o 
   7   7  10        5.60        3.34      4.29 o 
   8   7  10        5.51       13.37      4.82 o 
   9   7  10        5.75        5.25      4.53 o 
  -8   8  10       52.28       57.13     12.71 o 
  -7   8  10        2.60        8.76      7.06 o 
  -6   8  10        2.91       14.11      6.68 o 
  -5   8  10       23.74       25.54      8.57 o 
  -4   8  10       17.35       19.62      5.61 o 
  -3   8  10       69.26       78.77      7.18 o 
  -2   8  10        7.52       14.37      4.48 o 
  -1   8  10       33.18       29.94      5.15 o 
   0   8  10       97.34       98.44      8.27 o 
   1   8  10       34.84       29.40      7.14 o 
   2   8  10        7.31        0.62      3.24 o 
   3   8  10       69.05       79.35      8.16 o 
   4   8  10       18.02       19.62      4.08 o 
   5   8  10       23.90       25.04      5.35 o 
   6   8  10        2.53        3.61      4.00 o 
   7   8  10        2.63        3.14      4.12 o 
   8   8  10       53.03       51.27      8.77 o 
  -7   9  10       17.39       19.75      8.97 o 
  -6   9  10        0.35       -2.69      4.82 o 
  -5   9  10        1.85        9.21      7.28 o 
  -4   9  10       25.35       19.54      7.79 o 
  -3   9  10        2.03       -1.00      8.08 o 
  -2   9  10       36.50       53.14      8.24 o 
  -1   9  10        4.11       -0.36      3.10 o 
   0   9  10       22.52       21.71      6.34 o 
   1   9  10        4.04       -0.38      3.26 o 
   2   9  10       37.01       54.18      8.27 o 
   3   9  10        2.02        7.44      5.51 o 
   4   9  10       26.68       19.39      5.14 o 
   5   9  10        1.92        4.29      3.90 o 
   6   9  10        0.25       -1.21      3.84 o 
   7   9  10       17.21       22.18      5.73 o 
  -5  10  10        0.53       -0.19      6.24 o 
  -4  10  10       12.67       10.78      6.96 o 
  -3  10  10        0.07        5.50      4.86 o 
  -2  10  10       34.74       33.95      7.74 o 
  -1  10  10        1.25        1.94      4.66 o 
   0  10  10       30.54       30.91     11.83 o 
   1  10  10        1.21        3.91      3.95 o 
   2  10  10       34.90       35.89      6.24 o 
   3  10  10        0.07       -2.31      3.88 o 
   4  10  10       12.33       13.04      5.01 o 
   5  10  10        0.47        2.56      4.84 o 
  -3  11  10        2.76        1.90      5.15 o 
  -2  11  10       42.00       49.68      8.84 o 
  -1  11  10        4.73       10.35     10.74 o 
   0  11  10        4.85       18.13     15.38 o 
   1  11  10        4.66       12.96      7.74 o 
   2  11  10       41.60       57.74     15.54 o 
   3  11  10        2.88        7.52      4.52 o 
   1   0  11      398.47      356.03     12.71 o 
   2   0  11       97.59       90.18      4.60 o 
   3   0  11       17.64       21.37      3.55 o 
   4   0  11      116.38      116.18     16.58 o 
   5   0  11      484.30      532.39     18.94 o 
   6   0  11       41.23       29.76      6.33 o 
   7   0  11       36.45       52.95     10.33 o 
   8   0  11       27.15       50.50     13.99 o 
   9   0  11        8.78        9.77      5.03 o 
  10   0  11       41.71       74.44      9.88 o 
 -10   1  11        0.37        4.92      8.02 o 
  -9   1  11       27.01       28.34      5.21 o 
  -8   1  11       17.22       22.43      8.40 o 
  -7   1  11       89.60       95.27      7.56 o 
  -6   1  11       25.66       29.09      4.63 o 
  -5   1  11      308.78      320.84     14.93 o 
  -4   1  11       84.96       88.93      6.45 o 
  -3   1  11      300.19      264.38     11.48 o 
  -2   1  11       23.33       26.56      3.81 o 
  -1   1  11      280.74      271.61      9.02 o 
   0   1  11        0.88        3.06      3.01 o 
   1   1  11      281.13      287.98     11.93 o 
   2   1  11       22.93       17.38      3.19 o 
   3   1  11      313.76      263.83     12.57 o 
   4   1  11       84.21       94.50      9.18 o 
   5   1  11      299.91      280.02     22.46 o 
   6   1  11       24.71       21.92      5.88 o 
   7   1  11       89.67       89.74      9.93 o 
   8   1  11       18.35       16.45      5.74 o 
   9   1  11       27.50       28.08      7.05 o 
  10   1  11        0.37        6.35      5.00 o 
 -10   2  11       15.25       30.32      6.58 o 
  -9   2  11        6.02        9.26      5.08 o 
  -8   2  11       87.26       93.09      7.90 o 
  -7   2  11       43.13       41.78      5.39 o 
  -6   2  11       63.83       75.09      6.67 o 
  -5   2  11      356.82      348.78     11.47 o 
  -4   2  11       84.70       84.36      9.51 o 
  -3   2  11       52.69       53.19      5.27 o 
  -2   2  11      120.12      114.78      9.03 o 
  -1   2  11       42.55       42.12      4.56 o 
   0   2  11      130.54      105.44      6.15 o 
   1   2  11       38.56       42.53      4.69 o 
   2   2  11      121.57      121.02      6.74 o 
   3   2  11       54.29       58.67      7.49 o 
   4   2  11       80.43       72.55      8.46 o 
   5   2  11      349.15      337.85     15.27 o 
   6   2  11       66.01       71.73      8.97 o 
   7   2  11       46.03       63.71      8.84 o 
   8   2  11       84.89       89.18     10.54 o 
   9   2  11        5.69       14.27      5.53 o 
  10   2  11       15.22       25.88      7.14 o 
 -10   3  11       17.92       26.32      6.95 o 
  -9   3  11       16.18       20.56      5.82 o 
  -8   3  11       31.44       33.76      6.60 o 
  -7   3  11       13.29       20.21      5.59 o 
  -6   3  11       24.77       33.65      6.49 o 
  -5   3  11        1.38       -3.25      2.62 o 
  -4   3  11      421.97      376.27     11.69 o 
  -3   3  11      152.53      144.08      7.27 o 
  -2   3  11      169.49      163.73      7.48 o 
  -1   3  11      271.50      256.61      8.28 o 
   0   3  11       24.96       30.62      3.68 o 
   1   3  11      272.59      256.95     11.53 o 
   2   3  11      166.52      150.71      6.83 o 
   3   3  11      154.16      135.75      8.56 o 
   4   3  11      418.75      375.82     20.52 o 
   5   3  11        1.81        4.84      3.55 o 
   6   3  11       24.20       36.09      7.95 o 
   7   3  11       13.38       20.16      5.93 o 
   8   3  11       30.98       30.29      8.57 o 
   9   3  11       16.28       26.66      6.87 o 
  10   3  11       18.37       20.18      7.00 o 
 -10   4  11        1.22        6.19      6.66 o 
  -9   4  11        1.92        0.07      7.25 o 
  -8   4  11        4.27        4.63      4.48 o 
  -7   4  11        8.20       11.21      4.70 o 
  -6   4  11       40.83       43.45     10.62 o 
  -5   4  11      126.78      118.39     20.77 o 
  -4   4  11      261.71      252.30     13.24 o 
  -3   4  11       11.69       10.69      2.99 o 
  -2   4  11       21.13       24.35      3.57 o 
  -1   4  11       43.06       46.23      4.60 o 
   0   4  11      105.33      116.03      6.47 o 
   1   4  11       42.60       44.11      4.54 o 
   2   4  11       22.41       20.36      3.52 o 
   3   4  11       11.46        4.52      3.48 o 
   4   4  11      263.73      246.59     10.97 o 
   5   4  11      130.84      131.55      9.39 o 
   6   4  11       37.76       33.22      7.24 o 
   7   4  11        7.55       13.69      6.48 o 
   8   4  11        4.65        4.57      4.13 o 
   9   4  11        1.93        8.52      5.15 o 
  10   4  11        1.38        3.66      5.23 o 
  -9   5  11        3.16        7.61      5.55 o 
  -8   5  11       24.26       20.21     11.24 o 
  -7   5  11       24.30       15.42      5.28 o 
  -6   5  11        2.56        4.92      4.06 o 
  -5   5  11       24.12       36.31      6.41 o 
  -4   5  11       66.57       65.49      6.40 o 
  -3   5  11       24.30       15.03      3.95 o 
  -2   5  11      156.75      143.66      6.90 o 
  -1   5  11       25.38       23.30      3.68 o 
   0   5  11      229.28      222.91      8.17 o 
   1   5  11       24.34       21.19      3.60 o 
   2   5  11      158.86      146.25      7.56 o 
   3   5  11       24.86       20.02      3.72 o 
   4   5  11       67.41       63.44      6.85 o 
   5   5  11       24.34       26.62      5.31 o 
   6   5  11        2.38        1.29      3.49 o 
   7   5  11       23.87       29.36      5.85 o 
   8   5  11       23.88       27.75      5.84 o 
   9   5  11        3.36        5.54      4.44 o 
  -9   6  11       10.85       22.34      8.93 o 
  -8   6  11       14.49       19.12      8.21 o 
  -7   6  11        2.23        2.75      4.33 o 
  -6   6  11       20.50       20.64      6.00 o 
  -5   6  11        9.94        5.75      3.81 o 
  -4   6  11       38.99       43.65      5.87 o 
  -3   6  11       13.14        5.46      3.56 o 
  -2   6  11       77.09       78.47      7.00 o 
  -1   6  11       36.85       54.58     11.34 o 
   0   6  11        0.09       -0.20      2.24 o 
   1   6  11       36.82       42.88      4.73 o 
   2   6  11       74.57       75.73      6.02 o 
   3   6  11       13.76        8.50      3.20 o 
   4   6  11       40.92       49.29      6.46 o 
   5   6  11       10.34        8.30      4.00 o 
   6   6  11       20.74       22.20      5.25 o 
   7   6  11        2.20        0.48      4.17 o 
   8   6  11       14.48       22.18      5.80 o 
   9   6  11       10.89        1.27      4.61 o 
  -8   7  11       14.56       21.19      8.63 o 
  -7   7  11        2.58        3.48      6.60 o 
  -6   7  11       17.76       16.12      7.26 o 
  -5   7  11       17.77        7.13      6.14 o 
  -4   7  11       29.16       36.32      5.43 o 
  -3   7  11        5.33        9.46      4.61 o 
  -2   7  11      159.42      151.08     17.21 o 
  -1   7  11       47.42       45.46      9.16 o 
   0   7  11        6.54        8.16      4.79 o 
   1   7  11       46.42       55.62      6.67 o 
   2   7  11      158.59      159.97      8.18 o 
   3   7  11        5.09        7.81      3.14 o 
   4   7  11       30.34       38.88      5.97 o 
   5   7  11       17.31       17.60      4.83 o 
   6   7  11       18.05       18.43      5.01 o 
   7   7  11        2.47        4.57      4.15 o 
   8   7  11       14.67       17.80      6.46 o 
  -7   8  11       35.81       39.44     10.18 o 
  -6   8  11       12.68       17.14      7.30 o 
  -5   8  11       16.55       22.89      8.27 o 
  -4   8  11       20.76       21.96      7.89 o 
  -3   8  11       28.47       37.84      6.87 o 
  -2   8  11       61.35       52.97     11.03 o 
  -1   8  11       10.76       12.82      4.23 o 
   0   8  11       32.80       36.87      5.91 o 
   1   8  11       11.46       20.25      6.15 o 
   2   8  11       61.46       62.81      7.47 o 
   3   8  11       28.79       30.97      5.75 o 
   4   8  11       20.55       20.79      4.22 o 
   5   8  11       16.18       15.51      4.26 o 
   6   8  11       12.63        8.68      4.52 o 
   7   8  11       36.64       47.85      7.80 o 
  -6   9  11       17.78       15.70      8.32 o 
  -5   9  11       11.87       17.59      8.02 o 
  -4   9  11        9.34        7.09      6.73 o 
  -3   9  11       24.28       24.68      6.34 o 
  -2   9  11        3.82        0.41      4.28 o 
  -1   9  11       10.70       15.67      4.34 o 
   0   9  11       12.78       19.63      4.94 o 
   1   9  11       11.40        9.20      4.29 o 
   2   9  11        3.46        9.22      5.10 o 
   3   9  11       25.63       23.62      5.46 o 
   4   9  11        9.02        1.32      3.84 o 
   5   9  11       11.60       22.11      5.42 o 
   6   9  11       17.55       28.75      6.16 o 
  -4  10  11        0.18        4.73      7.62 o 
  -3  10  11       36.14       34.10      7.54 o 
  -2  10  11       13.97       11.43      5.89 o 
  -1  10  11       57.48       56.60      9.63 o 
   0  10  11        0.37       -3.51      4.56 o 
   1  10  11       58.23       62.02      8.56 o 
   2  10  11       14.09       14.27      6.22 o 
   3  10  11       35.31       45.45      7.12 o 
   4  10  11        0.21        3.61      5.63 o 
   0  11  11        0.00        9.98      6.10 o 
   0   0  12      213.00      233.29     16.91 o 
   1   0  12        9.39        9.78      8.98 o 
   2   0  12      553.56      543.84     18.56 o 
   3   0  12        1.58        0.42      3.29 o 
   4   0  12       31.38       24.41      5.72 o 
   5   0  12      243.10      244.64     13.15 o 
   6   0  12       60.14       63.17      9.43 o 
   7   0  12        5.50       10.82      4.93 o 
   8   0  12        8.13        3.42      4.69 o 
   9   0  12        2.42        4.66      5.02 o 
  10   0  12        2.12        2.80      5.33 o 
 -10   1  12       16.97       21.05      9.74 o 
  -9   1  12        4.08        9.35      5.58 o 
  -8   1  12        2.12        8.57      5.09 o 
  -7   1  12       43.84       60.99     14.79 o 
  -6   1  12       15.52       11.68      5.04 o 
  -5   1  12       68.68       64.32     12.69 o 
  -4   1  12      167.23      183.99     21.57 o 
  -3   1  12        3.16        4.92      3.73 o 
  -2   1  12      183.68      157.75      7.28 o 
  -1   1  12      124.86      110.44      6.53 o 
   0   1  12        1.80        3.16      2.24 o 
   1   1  12      122.95      109.92      6.94 o 
   2   1  12      180.68      166.75      9.49 o 
   3   1  12        4.24        6.18      4.38 o 
   4   1  12      171.71      191.81     12.09 o 
   5   1  12       69.69       66.44      8.48 o 
   6   1  12       15.35       18.10      5.73 o 
   7   1  12       42.72       53.54      8.61 o 
   8   1  12        2.04        0.39      4.22 o 
   9   1  12        4.33        8.41      5.43 o 
  10   1  12       17.47       11.09      6.93 o 
  -9   2  12        2.79       10.56      5.43 o 
  -8   2  12        1.31        7.46      5.00 o 
  -7   2  12       54.15       54.88      6.39 o 
  -6   2  12       60.29       67.85      9.16 o 
  -5   2  12       17.00       19.45      4.74 o 
  -4   2  12       33.31       35.94      4.78 o 
  -3   2  12       56.79       66.36      6.19 o 
  -2   2  12      159.75      152.26      7.57 o 
  -1   2  12       81.60       81.80      6.20 o 
   0   2  12        2.26        0.80      2.26 o 
   1   2  12       81.60       84.64      6.29 o 
   2   2  12      160.93      169.05     10.41 o 
   3   2  12       56.46       69.62      8.29 o 
   4   2  12       29.61       29.58      6.30 o 
   5   2  12       16.73        8.44      7.32 o 
   6   2  12       58.17       72.44      9.32 o 
   7   2  12       54.20       52.87      8.44 o 
   8   2  12        1.15        3.41      4.85 o 
   9   2  12        2.60        9.06      5.22 o 
  -9   3  12       35.42       37.21      7.36 o 
  -8   3  12       49.34       64.70      8.90 o 
  -7   3  12       58.64       54.96      8.17 o 
  -6   3  12       90.72       90.14      9.38 o 
  -5   3  12        5.92       12.48      3.62 o 
  -4   3  12      130.97      141.53     11.65 o 
  -3   3  12      107.92      111.53     13.38 o 
  -2   3  12        6.18       17.66      3.63 o 
  -1   3  12       54.39       50.88      5.44 o 
   0   3  12       93.16       83.09      6.44 o 
   1   3  12       52.89       44.68      5.04 o 
   2   3  12        6.69       13.07      3.21 o 
   3   3  12      108.87       97.08      7.38 o 
   4   3  12      133.43      140.70     11.50 o 
   5   3  12        5.33        7.33      4.55 o 
   6   3  12       94.55      104.29     11.12 o 
   7   3  12       58.75       64.17     15.16 o 
   8   3  12       48.92       57.36      9.16 o 
   9   3  12       36.12       53.91      9.30 o 
  -9   4  12        4.44        9.99      5.72 o 
  -8   4  12       12.94        9.59      6.61 o 
  -7   4  12       51.46       61.49     14.18 o 
  -6   4  12       19.99       20.94      9.83 o 
  -5   4  12       28.07       17.99      5.79 o 
  -4   4  12        8.88        7.85      3.84 o 
  -3   4  12       56.03       52.41      8.12 o 
  -2   4  12      149.09      153.04      7.06 o 
  -1   4  12       35.62       33.07      4.16 o 
   0   4  12       11.34       18.85      3.46 o 
   1   4  12       36.63       34.59      5.16 o 
   2   4  12      146.00      126.34     10.49 o 
   3   4  12       56.57       53.71      5.30 o 
   4   4  12        9.42        7.10      3.97 o 
   5   4  12       27.04       27.06      5.61 o 
   6   4  12       20.64       17.79      4.97 o 
   7   4  12       51.70       74.02      8.29 o 
   8   4  12       13.33       21.33      6.92 o 
   9   4  12        4.14       13.81      6.86 o 
  -8   5  12        8.56        9.07      4.81 o 
  -7   5  12        3.30        3.77      5.91 o 
  -6   5  12       69.17       61.51     11.83 o 
  -5   5  12       10.63       10.61      4.61 o 
  -4   5  12        8.93       11.18      3.62 o 
  -3   5  12       42.12       46.77      9.22 o 
  -2   5  12        5.67       13.41      4.12 o 
  -1   5  12       21.74       20.62      3.74 o 
   0   5  12      164.97      165.49      7.64 o 
   1   5  12       21.22       19.31      3.62 o 
   2   5  12        6.39       14.51      3.31 o 
   3   5  12       44.71       43.06      6.10 o 
   4   5  12        8.96       12.23      4.32 o 
   5   5  12        9.66       15.62      4.64 o 
   6   5  12       68.24       67.78      7.80 o 
   7   5  12        3.67        4.11      4.03 o 
   8   5  12        8.36       10.83      4.82 o 
  -8   6  12        5.35       10.18      6.85 o 
  -7   6  12       29.29       25.42      6.06 o 
  -6   6  12        1.72        6.06      4.67 o 
  -5   6  12       16.39       13.64      5.18 o 
  -4   6  12        8.67       10.10      3.97 o 
  -3   6  12       44.80       52.62     10.46 o 
  -2   6  12        0.88        1.82      4.40 o 
  -1   6  12       32.93       41.32      5.87 o 
   0   6  12       37.97       39.48      4.68 o 
   1   6  12       31.31       37.59      4.72 o 
   2   6  12        1.00       -2.05      2.58 o 
   3   6  12       42.90       42.72      5.09 o 
   4   6  12        9.04        8.63      3.48 o 
   5   6  12       16.00       20.96      5.34 o 
   6   6  12        1.75        9.59      4.39 o 
   7   6  12       29.79       42.50      7.09 o 
   8   6  12        5.33        7.40      4.67 o 
  -7   7  12       22.34       30.95      9.59 o 
  -6   7  12        1.43        0.34      6.09 o 
  -5   7  12        9.37       17.75      5.28 o 
  -4   7  12        5.66        2.51     10.31 o 
  -3   7  12       25.41       44.59     11.28 o 
  -2   7  12        5.91       12.25      4.26 o 
  -1   7  12       37.86       53.26      6.45 o 
   0   7  12        1.11        3.29      3.39 o 
   1   7  12       39.03       53.18      6.69 o 
   2   7  12        5.67       10.54      4.04 o 
   3   7  12       25.25       34.61      4.97 o 
   4   7  12        5.83        8.44      3.47 o 
   5   7  12        9.38       18.14      4.61 o 
   6   7  12        1.47       -0.61      5.67 o 
   7   7  12       21.98       16.13      5.57 o 
  -6   8  12       16.71       11.63      7.76 o 
  -5   8  12       28.36       19.20      7.83 o 
  -4   8  12       14.11       18.02      5.82 o 
  -3   8  12       11.46       14.48      7.06 o 
  -2   8  12        9.75       11.59      4.04 o 
  -1   8  12       49.78       53.28      7.02 o 
   0   8  12        6.01       10.31      4.43 o 
   1   8  12       49.31       45.55      6.66 o 
   2   8  12        9.68       10.18      4.38 o 
   3   8  12       11.51        8.32      6.07 o 
   4   8  12       14.14       18.73      5.39 o 
   5   8  12       28.34       39.20      5.37 o 
   6   8  12       17.01       17.51      5.35 o 
  -5   9  12       23.38       27.37      9.93 o 
  -4   9  12        1.01        6.94      7.60 o 
  -3   9  12       10.04        1.69      4.78 o 
  -2   9  12       36.37       33.64      5.99 o 
  -1   9  12        1.62        1.98      6.94 o 
   0   9  12        0.00        4.35      3.76 o 
   1   9  12        1.53        4.76      4.86 o 
   2   9  12       36.58       46.70      7.08 o 
   3   9  12        9.48        5.19      7.20 o 
   4   9  12        1.18        4.74      4.57 o 
   5   9  12       22.80       26.38      6.21 o 
  -2  10  12       34.26       37.08      8.10 o 
  -1  10  12        1.87        7.43      5.78 o 
   0  10  12       28.64       40.74      9.05 o 
   1  10  12        1.99        6.83      4.72 o 
   2  10  12       34.12       26.08      6.41 o 
   1   0  13       69.66       75.32      8.57 o 
   2   0  13       77.72       76.18      8.63 o 
   3   0  13       94.62       97.08     12.52 o 
   4   0  13      258.78      240.21     27.75 o 
   5   0  13       14.43       17.03      5.34 o 
   6   0  13       27.07       21.89      5.92 o 
   7   0  13        8.87       23.46      6.02 o 
   8   0  13       12.48        8.83      5.30 o 
   9   0  13        8.25        8.12      5.58 o 
  -9   1  13       24.94       11.50      8.68 o 
  -8   1  13       90.13      120.74     11.90 o 
  -7   1  13        5.24       12.16      4.97 o 
  -6   1  13        4.02        9.18      4.86 o 
  -5   1  13        3.53        5.86      4.35 o 
  -4   1  13        1.18        3.99      4.09 o 
  -3   1  13      222.10      235.23     15.24 o 
  -2   1  13       16.41       25.52      5.94 o 
  -1   1  13        3.92        2.75      4.06 o 
   0   1  13       31.93       35.05      6.27 o 
   1   1  13        4.72        8.77      4.35 o 
   2   1  13       15.60       21.82      5.29 o 
   3   1  13      221.73      198.62     11.72 o 
   4   1  13        1.53        3.33      3.99 o 
   5   1  13        3.61        2.63      4.37 o 
   6   1  13        4.64        4.73      8.48 o 
   7   1  13        4.70        6.93      4.62 o 
   8   1  13       89.61      122.98     12.64 o 
   9   1  13       26.05       27.75      7.32 o 
  -9   2  13        6.70       13.92      8.68 o 
  -8   2  13        4.14        7.26      7.34 o 
  -7   2  13       28.93       41.63      8.50 o 
  -6   2  13      149.66      133.11     11.45 o 
  -5   2  13       57.40       55.73     13.26 o 
  -4   2  13        5.98        9.69      4.64 o 
  -3   2  13       25.39       23.21      5.64 o 
  -2   2  13       15.70       16.28      3.77 o 
  -1   2  13      376.16      338.73     11.34 o 
   0   2  13       12.36        6.98      3.16 o 
   1   2  13      375.12      343.86     11.43 o 
   2   2  13       15.68       22.49      4.14 o 
   3   2  13       27.70       25.74      4.63 o 
   4   2  13        5.37        2.52      4.16 o 
   5   2  13       56.90       45.91      7.91 o 
   6   2  13      146.67      141.71     12.65 o 
   7   2  13       28.95       26.63     11.24 o 
   8   2  13        4.17        9.99      5.49 o 
   9   2  13        6.92       21.39     12.57 o 
  -8   3  13       14.43       18.62      8.58 o 
  -7   3  13       55.72       56.49      8.06 o 
  -6   3  13        3.93        4.69      5.63 o 
  -5   3  13       74.89       78.34      7.01 o 
  -4   3  13       98.32      108.66      7.72 o 
  -3   3  13       30.98       39.49      5.20 o 
  -2   3  13        0.41        0.07      2.63 o 
  -1   3  13       33.35       32.47      5.57 o 
   0   3  13       46.55       39.53      5.09 o 
   1   3  13       31.95       29.97      5.01 o 
   2   3  13        0.22        1.85      3.32 o 
   3   3  13       33.14       41.90      5.37 o 
   4   3  13      100.84       88.25      9.77 o 
   5   3  13       76.62       79.69     11.11 o 
   6   3  13        3.73        6.05      4.87 o 
   7   3  13       55.48       54.68      8.87 o 
   8   3  13       14.54       17.77      5.84 o 
  -8   4  13        5.73        6.15      7.00 o 
  -7   4  13       13.53       16.03      5.68 o 
  -6   4  13       51.39       58.54      9.27 o 
  -5   4  13       13.25       16.02      4.99 o 
  -4   4  13        4.01        0.14      4.65 o 
  -3   4  13       34.74       35.33      4.95 o 
  -2   4  13        6.27        1.98      2.94 o 
  -1   4  13       50.73       40.97      5.30 o 
   0   4  13      408.52      397.46     12.92 o 
   1   4  13       51.79       41.41      4.76 o 
   2   4  13        5.70        5.20      2.82 o 
   3   4  13       33.24       30.17      5.56 o 
   4   4  13        4.13        6.41      3.83 o 
   5   4  13       14.03       20.24      5.27 o 
   6   4  13       50.92       58.89      8.97 o 
   7   4  13       13.53       20.67      6.18 o 
   8   4  13        6.00       15.17      7.57 o 
  -7   5  13       27.01       36.93      7.61 o 
  -6   5  13       21.55       27.80      6.13 o 
  -5   5  13       30.44       26.34      5.92 o 
  -4   5  13        4.17       -3.63      3.43 o 
  -3   5  13       17.77       15.97      4.83 o 
  -2   5  13        1.17       -0.24      2.76 o 
  -1   5  13       53.22       58.92      5.86 o 
   0   5  13       43.78       35.76      4.75 o 
   1   5  13       55.76       53.02      7.16 o 
   2   5  13        1.17       -3.60      2.40 o 
   3   5  13       17.82       26.32      4.65 o 
   4   5  13        4.02        1.43      3.04 o 
   5   5  13       29.57       23.69      8.12 o 
   6   5  13       22.32       28.81      5.70 o 
   7   5  13       27.02       37.00      6.67 o 
  -7   6  13        9.06        8.19      5.27 o 
  -6   6  13       37.84       56.82     12.15 o 
  -5   6  13        1.17        1.97      4.04 o 
  -4   6  13        3.53        2.43      3.84 o 
  -3   6  13        4.18       10.26      4.14 o 
  -2   6  13       43.57       48.27      8.25 o 
  -1   6  13        9.86        9.04      3.82 o 
   0   6  13        1.49       -1.36      2.93 o 
   1   6  13       10.42       12.41      3.30 o 
   2   6  13       44.22       51.65      5.53 o 
   3   6  13        4.28        6.17      3.14 o 
   4   6  13        3.86        2.96      3.83 o 
   5   6  13        1.02        3.54      3.20 o 
   6   6  13       39.12       53.86      7.21 o 
   7   6  13        8.95        9.43      4.95 o 
  -6   7  13       30.66       24.77      7.52 o 
  -5   7  13        8.00        5.56      4.67 o 
  -4   7  13       51.35       62.07      8.65 o 
  -3   7  13       11.25       24.37      6.87 o 
  -2   7  13       41.87       49.35      9.06 o 
  -1   7  13        2.16        2.13      3.49 o 
   0   7  13        4.82        6.10      3.69 o 
   1   7  13        2.23        1.14      3.61 o 
   2   7  13       41.41       61.40      7.60 o 
   3   7  13       11.17       24.11      5.60 o 
   4   7  13       50.97       62.00      6.44 o 
   5   7  13        8.04        6.23      3.49 o 
   6   7  13       30.81       22.44      5.81 o 
  -5   8  13       10.74       16.36      8.15 o 
  -4   8  13        2.20        9.37      6.35 o 
  -3   8  13        1.63        2.99      3.85 o 
  -2   8  13       59.63       64.81      7.50 o 
  -1   8  13        3.66        2.55      3.99 o 
   0   8  13       42.73       65.19     15.15 o 
   1   8  13        3.81        1.28      6.65 o 
   2   8  13       59.97       62.05      8.58 o 
   3   8  13        1.73       -0.52      4.08 o 
   4   8  13        2.33        2.00      4.01 o 
   5   8  13       11.09       11.27      4.15 o 
  -3   9  13       20.19        6.31      5.60 o 
  -2   9  13        8.06       12.93      4.82 o 
  -1   9  13       28.41       43.52     11.29 o 
   0   9  13        1.63        2.95      6.72 o 
   1   9  13       28.84       49.34      9.94 o 
   2   9  13        8.38       19.16      5.49 o 
   3   9  13       19.46       28.09      7.38 o 
   0   0  14       34.36       33.78      9.14 o 
   1   0  14       14.48       20.65      5.27 o 
   2   0  14        7.79       13.46      9.49 o 
   3   0  14       29.50       30.43      6.29 o 
   4   0  14       45.18       47.04      7.61 o 
   5   0  14       42.45       54.71      8.42 o 
   6   0  14        8.99        8.10      5.13 o 
   7   0  14        3.74       10.67      5.22 o 
   8   0  14        4.02       21.78      6.43 o 
  -8   1  14       26.82       40.40      7.82 o 
  -7   1  14        9.00        6.73      5.32 o 
  -6   1  14        1.15        5.29      4.15 o 
  -5   1  14      132.32      143.12     21.32 o 
  -4   1  14      102.23       97.38     10.48 o 
  -3   1  14       25.87       25.20      5.88 o 
  -2   1  14        6.20        2.93      4.10 o 
  -1   1  14        3.15        7.62      4.38 o 
   0   1  14      237.40      216.37     12.30 o 
   1   1  14        3.54        6.35      4.28 o 
   2   1  14        7.13       18.56      5.29 o 
   3   1  14       25.80       30.97      6.40 o 
   4   1  14       99.17       92.00     10.18 o 
   5   1  14      135.12      132.29     12.08 o 
   6   1  14        1.24       -1.19      6.18 o 
   7   1  14        8.35       15.70      6.05 o 
   8   1  14       27.46       40.20     10.22 o 
  -8   2  14       12.15       -6.34      6.87 o 
  -7   2  14       26.66       24.78      9.50 o 
  -6   2  14       95.85      102.96     15.98 o 
  -5   2  14        3.65        8.19      9.19 o 
  -4   2  14       28.14       53.30      7.91 o 
  -3   2  14       64.28       61.51      8.56 o 
  -2   2  14       28.61       38.48      9.78 o 
  -1   2  14       95.71      102.54     10.19 o 
   0   2  14       28.49       30.75      6.51 o 
   1   2  14       98.10       90.65      9.57 o 
   2   2  14       28.81       30.00      6.40 o 
   3   2  14       61.33       65.48      8.74 o 
   4   2  14       27.33       36.14      6.92 o 
   5   2  14        4.31       10.38      5.01 o 
   6   2  14       95.48      103.92     11.70 o 
   7   2  14       26.92       24.47      6.61 o 
   8   2  14       12.81        8.36      5.56 o 
  -7   3  14       10.07       23.46      8.76 o 
  -6   3  14       53.49       46.02     11.71 o 
  -5   3  14       12.64       21.63      5.81 o 
  -4   3  14       28.84       26.02      5.88 o 
  -3   3  14       16.82       16.73      4.93 o 
  -2   3  14        8.49        8.04      4.38 o 
  -1   3  14      121.85      120.08      8.13 o 
   0   3  14      486.84      460.25     14.16 o 
   1   3  14      124.37      135.55     10.49 o 
   2   3  14        9.54       17.79      3.97 o 
   3   3  14       16.53       19.54      4.20 o 
   4   3  14       28.29       25.55      6.52 o 
   5   3  14       12.63       10.34      5.03 o 
   6   3  14       53.42       56.74      9.32 o 
   7   3  14       10.65       11.04      6.86 o 
  -7   4  14       10.85        3.74      6.16 o 
  -6   4  14        5.85       11.43      5.20 o 
  -5   4  14       21.05       23.69      5.95 o 
  -4   4  14       32.43       32.98      6.33 o 
  -3   4  14       11.84       12.84      3.83 o 
  -2   4  14       26.39       33.81      4.93 o 
  -1   4  14       10.84        8.75      3.24 o 
   0   4  14       21.70       25.38      4.52 o 
   1   4  14       10.60       10.22      3.48 o 
   2   4  14       24.41       24.43      4.45 o 
   3   4  14       12.14        9.48      3.79 o 
   4   4  14       31.59       39.61      5.66 o 
   5   4  14       21.56       16.88      7.63 o 
   6   4  14        5.97       14.16      5.80 o 
   7   4  14       10.32       11.28      8.49 o 
  -6   5  14       25.11       26.16      7.39 o 
  -5   5  14        2.74       -4.71      3.14 o 
  -4   5  14       24.32       37.79      7.57 o 
  -3   5  14        8.92       12.10      4.62 o 
  -2   5  14       20.92       28.60      5.99 o 
  -1   5  14       47.64       52.34      5.44 o 
   0   5  14        0.38        0.19      2.51 o 
   1   5  14       46.95       47.08      5.36 o 
   2   5  14       21.31       22.92      4.15 o 
   3   5  14        8.50       18.44      3.95 o 
   4   5  14       23.61       31.28      4.90 o 
   5   5  14        2.79        4.64      3.68 o 
   6   5  14       25.87       31.69      6.98 o 
  -6   6  14        5.35        2.37      4.73 o 
  -5   6  14        9.04        8.63      7.58 o 
  -4   6  14        1.74        5.46      4.58 o 
  -3   6  14        4.75        1.48      3.22 o 
  -2   6  14       18.98       18.31      5.63 o 
  -1   6  14       10.26       18.11      5.22 o 
   0   6  14       17.24       26.85      5.46 o 
   1   6  14        9.49        8.08      3.46 o 
   2   6  14       19.07       26.66      4.56 o 
   3   6  14        5.05        3.64      3.06 o 
   4   6  14        1.71        3.60      3.39 o 
   5   6  14        9.34       19.98      4.89 o 
   6   6  14        5.54       10.27      4.84 o 
  -5   7  14       14.21       15.09      5.41 o 
  -4   7  14        4.18        7.25      4.72 o 
  -3   7  14       16.77       18.48      5.11 o 
  -2   7  14       21.60       12.68      5.15 o 
  -1   7  14        7.99       12.07      4.45 o 
   0   7  14        0.31        2.05      3.85 o 
   1   7  14        7.89       11.75      4.42 o 
   2   7  14       21.68       28.75      6.94 o 
   3   7  14       16.72       16.16      4.80 o 
   4   7  14        4.11        3.26      3.54 o 
   5   7  14       13.82        4.46      3.83 o 
  -3   8  14       10.22        4.20      3.82 o 
  -2   8  14        3.32        1.67      7.62 o 
  -1   8  14       11.02       10.84      5.45 o 
   0   8  14        3.41       16.02      5.11 o 
   1   8  14       11.04        8.84      4.81 o 
   2   8  14        3.40       10.12      4.76 o 
   3   8  14        9.94       11.29      6.68 o 
   1   0  15       15.57       11.59      4.83 o 
   2   0  15       36.13       39.84      7.23 o 
   3   0  15        0.20        0.68      6.29 o 
   4   0  15       27.28       21.13      5.96 o 
   5   0  15        7.04        7.22      7.37 o 
   6   0  15       56.84       63.00     12.27 o 
   7   0  15        4.60        0.90      5.26 o 
  -7   1  15       16.79       25.25      6.65 o 
  -6   1  15       35.57       36.49      7.58 o 
  -5   1  15        4.93       15.08      5.85 o 
  -4   1  15       87.05       85.40     10.03 o 
  -3   1  15       29.87       41.71      7.47 o 
  -2   1  15       12.19       17.78      5.50 o 
  -1   1  15       55.48       47.13     12.69 o 
   0   1  15       33.83       35.28      6.63 o 
   1   1  15       56.95       56.17      8.25 o 
   2   1  15       12.66       21.70      5.78 o 
   3   1  15       30.22       31.94      6.67 o 
   4   1  15       87.21       95.45     10.86 o 
   5   1  15        5.27       10.37      5.63 o 
   6   1  15       36.67       32.48      7.01 o 
   7   1  15       16.87       29.21     20.06 o 
  -7   2  15        1.33       10.67      8.51 o 
  -6   2  15        5.28        8.56      5.32 o 
  -5   2  15        6.12       10.30     13.92 o 
  -4   2  15       11.61       15.50      7.93 o 
  -3   2  15        8.06       11.82      5.25 o 
  -2   2  15        2.27        2.92      4.17 o 
  -1   2  15        4.74        7.20      4.21 o 
   0   2  15        0.59        6.14      4.11 o 
   1   2  15        4.70        1.43      3.68 o 
   2   2  15        2.23       11.13      4.96 o 
   3   2  15        8.42       13.34      5.27 o 
   4   2  15       11.61       14.45      5.63 o 
   5   2  15        6.40       -0.85     10.15 o 
   6   2  15        4.90        4.42      5.01 o 
   7   2  15        1.34        7.51      6.59 o 
  -6   3  15       21.21       26.84      9.87 o 
  -5   3  15       27.07       42.62     11.71 o 
  -4   3  15       12.00       20.04      6.00 o 
  -3   3  15       24.35       34.50      6.99 o 
  -2   3  15        1.49        4.33      4.47 o 
  -1   3  15        1.04        3.65      4.47 o 
   0   3  15        0.19        4.31      4.23 o 
   1   3  15        0.94        6.73      4.32 o 
   2   3  15        1.59        3.71      4.08 o 
   3   3  15       24.77       34.27      6.78 o 
   4   3  15       11.68       18.50      5.73 o 
   5   3  15       28.47       43.75      7.81 o 
   6   3  15       21.16       18.98      6.40 o 
  -6   4  15       12.30       17.65      8.80 o 
  -5   4  15        0.99        4.24      6.90 o 
  -4   4  15        8.91        2.99      7.40 o 
  -3   4  15       23.81       21.24      8.59 o 
  -2   4  15       10.69       18.00      5.35 o 
  -1   4  15        7.29       14.59      4.72 o 
   0   4  15        1.20        4.39      4.36 o 
   1   4  15        7.80        5.73      3.87 o 
   2   4  15       10.96       16.44      4.22 o 
   3   4  15       24.03       27.73      5.01 o 
   4   4  15        9.57       24.33      4.85 o 
   5   4  15        1.12        1.92      3.05 o 
   6   4  15       12.69       17.86      6.30 o 
  -5   5  15       10.85       14.67      5.61 o 
  -4   5  15        1.58        1.24      5.20 o 
  -3   5  15       20.68       22.63      6.23 o 
  -2   5  15       22.05       33.80      8.84 o 
  -1   5  15       12.26       18.27      5.62 o 
   0   5  15        0.93        6.66      3.39 o 
   1   5  15       11.43       20.86      4.42 o 
   2   5  15       22.81       28.35      4.99 o 
   3   5  15       20.31       25.70      4.95 o 
   4   5  15        1.76        2.94      3.65 o 
   5   5  15       11.05       14.14      5.31 o 
  -4   6  15        8.71       10.89      5.21 o 
  -3   6  15        4.98       16.07      8.56 o 
  -2   6  15        6.14        0.33      4.43 o 
  -1   6  15       42.25       43.35      6.34 o 
   0   6  15        3.20        7.64      4.20 o 
   1   6  15       42.39       38.78      6.14 o 
   2   6  15        6.43        5.03      3.56 o 
   3   6  15        4.72       12.39      3.99 o 
   4   6  15        8.86       10.33      4.09 o 
  -2   7  15       13.84       21.27      5.25 o 
  -1   7  15        4.77        6.48      4.13 o 
   0   7  15       23.85       30.54      6.47 o 
   1   7  15        4.76        8.23      4.73 o 
   2   7  15       14.13       20.05      6.52 o 
   0   0  16        7.12       17.06      7.55 o 
   1   0  16       24.62       28.34      6.97 o 
   2   0  16       37.61       51.51      7.77 o 
   3   0  16       31.14       42.23     10.84 o 
   4   0  16       11.80       19.13      5.63 o 
   5   0  16        3.11        6.66      5.16 o 
   6   0  16       12.68        6.51      5.44 o 
  -5   1  16       35.26       42.31      8.33 o 
  -4   1  16       85.35      106.00     11.63 o 
  -3   1  16        2.71        2.71      4.31 o 
  -2   1  16        2.53        1.41      5.03 o 
  -1   1  16       14.88       18.99      5.56 o 
   0   1  16        2.36        1.95      4.22 o 
   1   1  16       15.10       20.28      7.03 o 
   2   1  16        2.75        6.10      4.36 o 
   3   1  16        2.78        3.58     11.80 o 
   4   1  16       84.08       92.54     10.85 o 
   5   1  16       37.20       37.75      9.54 o 
  -5   2  16       17.83       30.03      7.36 o 
  -4   2  16        2.06        8.94      4.99 o 
  -3   2  16       57.33       68.98      9.25 o 
  -2   2  16       10.49       13.07      9.32 o 
  -1   2  16       20.31       27.20      7.75 o 
   0   2  16       56.79       73.55      9.49 o 
   1   2  16       20.78       22.06      5.95 o 
   2   2  16        9.92        9.77      4.94 o 
   3   2  16       56.40       65.45      9.07 o 
   4   2  16        2.18        6.87      4.57 o 
   5   2  16       18.29       23.50     10.39 o 
  -5   3  16       10.47       19.56      9.17 o 
  -4   3  16       20.94       25.73      6.42 o 
  -3   3  16        8.40       10.47      5.25 o 
  -2   3  16       14.69       20.57      5.94 o 
  -1   3  16        0.73        8.79      6.88 o 
   0   3  16        9.25       15.57      5.44 o 
   1   3  16        0.54        2.44      3.92 o 
   2   3  16       14.14       26.51      6.23 o 
   3   3  16        8.59       14.31      5.57 o 
   4   3  16       20.48       31.52      7.15 o 
   5   3  16       10.19        8.74      5.15 o 
  -4   4  16        0.22        3.80      7.51 o 
  -3   4  16        8.60        0.30      6.03 o 
  -2   4  16       65.05       74.87      9.79 o 
  -1   4  16       13.37       31.44      6.75 o 
   0   4  16        0.36        6.80      4.72 o 
   1   4  16       13.29       19.47      6.04 o 
   2   4  16       65.11       72.83      9.88 o 
   3   4  16        8.83       16.04      8.21 o 
   4   4  16        0.28       12.13      5.34 o 
  -3   5  16       10.33        6.68      7.19 o 
  -2   5  16       45.41       57.83     12.81 o 
  -1   5  16        8.66       13.37      8.63 o 
   0   5  16        3.63        5.88      4.64 o 
   1   5  16        8.45       13.44      5.68 o 
   2   5  16       44.90       43.29      7.76 o 
   3   5  16       10.30        7.65      4.26 o 
  -1   6  16       13.28       12.79      5.50 o 
   0   6  16        5.78       12.21      5.15 o 
   1   6  16       13.23        7.46      5.37 o 
   1   0  17        5.41       15.94      5.72 o 
   2   0  17        0.73        8.53      4.78 o 
   3   0  17        0.04        4.14      9.96 o 
   4   0  17       11.49       25.53      6.73 o 
  -4   1  17       42.97       61.53      9.29 o 
  -3   1  17        8.32       14.44      5.44 o 
  -2   1  17       16.36       16.29      5.77 o 
  -1   1  17       10.86        8.04      5.24 o 
   0   1  17        0.07        7.40     10.51 o 
   1   1  17       10.90        9.75      4.82 o 
   2   1  17       16.40       23.30      6.03 o 
   3   1  17        8.21       14.72      8.92 o 
   4   1  17       43.22       36.66      7.75 o 
  -3   2  17       14.58       19.99     12.93 o 
  -2   2  17       11.81       27.11     13.17 o 
  -1   2  17       12.76       12.66      5.13 o 
   0   2  17        0.57        7.72      7.05 o 
   1   2  17       11.85        6.39      6.01 o 
   2   2  17       11.70       19.18      5.92 o 
   3   2  17       15.36       28.49      6.67 o 
  -2   3  17       10.50       15.99      5.88 o 
  -1   3  17       10.23       16.34      6.02 o 
   0   3  17        3.59        4.33      4.47 o 
   1   3  17        9.71       15.36      7.71 o 
   2   3  17       10.84       17.32     14.38 o 
  -1   4  17        8.45        7.99      5.48 o 
   0   4  17        3.08        0.50      4.38 o 
   1   4  17        8.98       14.41      5.75 o 
                                                 
